# Supplementary material for: A history of traumatic brain injury is associated with poorer cognition and imaging evidence of altered white matter tract integrity in UK Biobank (n = 50 376)
Source: Brain Commun. 2024 Oct 11;6(6):fcae363. doi: 10.1093/braincomms/fcae363 (PMC11635360; doi:10.1093/braincomms/fcae363)
Supplement: fcae363_Supplementary_Data [file fcae363_Supplementary_Data.zip]

Archive with 1 entries (1 files):
- Supplementary Tables 1-4.xlsx
