# Supplementary material for: A history of traumatic brain injury is associated with poorer cognition and imaging evidence of altered white matter tract integrity in UK Biobank (n = 50 376)
Source: Brain Commun. 2024 Oct 11;6(6):fcae363. doi: 10.1093/braincomms/fcae363 (PMC11635360; doi:10.1093/braincomms/fcae363)
Supplement: fcae363_Supplementary_Data [file fcae363_Supplementary_Data.zip › Supplementary Tables 1-4.xlsx]

## Sheet: Supplementary Table 1
Supplementary Table 1: ICD-10 terms used to derive TBI status
	ICD-10 code	Meaning
Narrow-band traumatic brain injury (TBI)	S020	S02.0 Fracture of vault of skull
	S0200	S02.00 Fracture of vault of skull (closed)
	S0201	S02.01 Fracture of vault of skull (open)
	S021	S02.1 Fracture of base of skull
	S0210	S02.10 Fracture of base of skull (closed)
	S0211	S02.11 Fracture of base of skull (open)
	S027	S02.7 Multiple fractures involving skull and facial bones
	S0270	S02.70 Multiple fractures involving skull and facial bones (closed)
	S0271	S02.71 Multiple fractures involving skull and facial bones (open)
	S028	S02.8 Fractures of other skull and facial bones
	S0280	S02.80 Fractures of other skull and facial bones (closed)
	S0281	S02.81 Fractures of other skull and facial bones (open)
	S029	S02.9 Fracture of skull and facial bones, part unspecified
	S0290	S02.90 Fracture of skull and facial bones, part unspecified (closed)
	S0291	S02.91 Fracture of skull and facial bones, part unspecified (open)
	S06	S06 Intracranial injury
	S060	S06.0 Concussion
	S0600	S06.00 Concussion (without open intracranial wound)
	S0601	S06.01 Concussion (with open intracranial wound)
	S061	S06.1 Traumatic cerebral oedema
	S0610	S06.10 Traumatic cerebral oedema (without open intracranial wound)
	S0611	S06.11 Traumatic cerebral oedema (with open intracranial wound)
	S062	S06.2 Diffuse brain injury
	S0620	S06.20 Diffuse brain injury (without open intracranial wound)
	S0621	S06.21 Diffuse brain injury (with open intracranial wound)
	S063	S06.3 Focal brain injury
	S0630	S06.30 Focal brain injury (without open intracranial wound)
	S0631	S06.31 Focal brain injury (with open intracranial wound)
	S064	S06.4 Epidural haemorrhage
	S0640	S06.40 Epidural haemorrhage (without open intracranial wound)
	S0641	S06.41 Epidural haemorrhage (with open intracranial wound)
	S065	S06.5 Traumatic subdural haemorrhage
	S0650	S06.50 Traumatic subdural haemorrhage (without open intracranial wound)
	S0651	S06.51 Traumatic subdural haemorrhage (with open intracranial wound)
	S066	S06.6 Traumatic subarachnoid haemorrhage
	S0660	S06.60 Traumatic subarachnoid haemorrhage (without open intracranial wound)
	S0661	S06.61 Traumatic subarachnoid haemorrhage (with open intracranial wound)
	S067	S06.7 Intracranial injury with prolonged coma
	S0670	S06.70 Intracranial injury with prolonged coma (without open intracranial wound)
	S0671	S06.71 Intracranial injury with prolonged coma (with open intracranial wound)
	S068	S06.8 Other intracranial injuries
	S0680	S06.80 Other intracranial injuries (without open intracranial wound)
	S0681	S06.81 Other intracranial injuries (with open intracranial wound)
	S069	S06.9 Intracranial injury, unspecified
	S0690	S06.90 Intracranial injury, unspecified (without open intracranial wound)
	S0691	S06.91 Intracranial injury, unspecified (with open intracranial wound)
	S07	S07 Crushing injury of head
	S09	S09 Other and unspecified injuries of head
	S097	S09.7 Multiple injuries of head
	S098	S09.8 Other specified injuries of head
	S099	S09.9 Unspecified injury of head
Broad-band TBI (including narrow-band)	G913	G91.3 Posttraumatic hydrocephalus, unspecified
	T90	T90 Sequelae of injuries of head
	T900	T90.0 Sequelae of superficial injury of head
	T901	T90.1 Sequelae of open wound of head
	T902	T90.2 Sequelae of fracture of skull and facial bones
	T905	T90.5 Sequelae of intracranial injury
	T908	T90.8 Sequelae of other specified injuries of head
	T909	T90.9 Sequelae of unspecified injury of head
	S00	S00 Superficial injury of head
	S000	S00.0 Superficial injury of scalp
	S007	S00.7 Multiple superficial injuries of head
	S008	S00.8 Superficial injury of other parts of head
	S009	S00.9 Superficial injury of head, part unspecified
	S01	S01 Open wound of head
	S010	S01.0 Open wound of scalp
	S011	S01.1 Open wound of eyelid and periocular area
	S012	S01.2 Open wound of nose
	S013	S01.3 Open wound of ear
	S014	S01.4 Open wound of cheek and temporomandibular area
	S015	S01.5 Open wound of lip and oral cavity
	S017	S01.7 Multiple open wounds of head
	S018	S01.8 Open wound of other parts of head
	S019	S01.9 Open wound of head, part unspecified
	S02	S02 Fracture of skull and facial bones
	S022	S02.2 Fracture of nasal bones
	S0220	S02.20 Fracture of nasal bones (closed)
	S0221	S02.21 Fracture of nasal bones (open)
	S023	S02.3 Fracture of orbital floor
	S0230	S02.30 Fracture of orbital floor (closed)
	S0231	S02.31 Fracture of orbital floor (open)
	S024	S02.4 Fracture of malar and maxillary bones
	S0240	S02.40 Fracture of malar and maxillary bones (closed)
	S0241	S02.41 Fracture of malar and maxillary bones (open)
	S026	S02.6 Fracture of mandible
	S0260	S02.60 Fracture of mandible (closed)
	S0261	S02.61 Fracture of mandible (open)
	S070	S07.0 Crushing injury of face
	S071	S07.1 Crushing injury of skull
	S078	S07.8 Crushing injury of other parts of head
	S079	S07.9 Crushing injury of head, part unspecified
	S08	S08 Traumatic amputation of part of head
	S080	S08.0 Avulsion of scalp
	S081	S08.1 Traumatic amputation of ear
	S088	S08.8 Traumatic amputation of other parts of head
	S089	S08.9 Traumatic amputation of unspecified part of head
	S090	S09.0 Injury of blood vessels of head, not elsewhere classified
	S091	S09.1 Injury of muscle and tendon of head
	S092	S09.2 Traumatic rupture of ear drum
	V01	V01 Pedestrian injured in collision with pedal cycle
	V010	V01.0 Nontraffic accident
	V011	V01.1 Traffic accident
	V019	V01.9 Unspecified whether traffic or nontraffic accident
	V02	V02 Pedestrian injured in collision with two- or three-wheeled motor vehicle
	V020	V02.0 Nontraffic accident
	V021	V02.1 Traffic accident
	V029	V02.9 Unspecified whether traffic or nontraffic accident
	V03	V03 Pedestrian injured in collision with car, pick-up truck or van
	V030	V03.0 Nontraffic accident
	V0308	V03.08 Pedestrian injured in collision with car, pick-up truck or van; nontraffic accident; while engaged in other specified activities
	V031	V03.1 Traffic accident
	V0318	V03.18 Pedestrian injured in collision with car, pick-up truck or van; traffic accident; while engaged in other specified activities
	V0319	V03.19 Pedestrian with other conveyance injured in collision with car, pick-up truck or van in traffic accident
	V039	V03.9 Unspecified whether traffic or nontraffic accident
	V0399	V03.99 Pedestrian injured in collision with car, pick-up truck or van; unspecified whether traffic or nontraffic accident; during unspecified activity
	V04	V04 Pedestrian injured in collision with heavy transport vehicle or bus
	V040	V04.0 Nontraffic accident
	V041	V04.1 Traffic accident
	V049	V04.9 Unspecified whether traffic or nontraffic accident
	V05	V05 Pedestrian injured in collision with railway train or railway vehicle
	V050	V05.0 Nontraffic accident
	V0509	V05.09 Pedestrian injured in collision with railway train or railway vehicle; nontraffic accident; during unspecified activity
	V051	V05.1 Traffic accident
	V059	V05.9 Unspecified whether traffic or nontraffic accident
	V06	V06 Pedestrian injured in collision with other nonmotor vehicle
	V060	V06.0 Nontraffic accident
	V061	V06.1 Traffic accident
	V069	V06.9 Unspecified whether traffic or nontraffic accident
	V0691	V06.91 Pedestrian injured in collision with other nonmotor vehicle: Unspecified whether traffic or nontraffic accident: While engaged in leisure activity
	V09	V09 Pedestrian injured in other and unspecified transport accidents
	V090	V09.0 Pedestrian injured in nontraffic accident involving other and unspecified motor vehicles
	V091	V09.1 Pedestrian injured in unspecified nontraffic accident
	V092	V09.2 Pedestrian injured in traffic accident involving other and unspecified motor vehicles
	V093	V09.3 Pedestrian injured in unspecified traffic accident
	V099	V09.9 Pedestrian injured in unspecified transport accident
	V10	V10 Pedal cyclist injured in collision with pedestrian or animal
	V100	V10.0 Driver injured in nontraffic accident
	V101	V10.1 Passenger injured in nontraffic accident
	V102	V10.2 Unspecified pedal cyclist injured in nontraffic accident
	V103	V10.3 Person injured while boarding or alighting
	V104	V10.4 Driver injured in traffic accident
	V105	V10.5 Passenger injured in traffic accident
	V109	V10.9 Unspecified pedal cyclist injured in traffic accident
	V11	V11 Pedal cyclist injured in collision with other pedal cycle
	V110	V11.0 Driver injured in nontraffic accident
	V111	V11.1 Passenger injured in nontraffic accident
	V112	V11.2 Unspecified pedal cyclist injured in nontraffic accident
	V113	V11.3 Person injured while boarding or alighting
	V114	V11.4 Driver injured in traffic accident
	V115	V11.5 Passenger injured in traffic accident
	V119	V11.9 Unspecified pedal cyclist injured in traffic accident
	V12	V12 Pedal cyclist injured in collision with two- or three-wheeled motor vehicle
	V120	V12.0 Driver injured in nontraffic accident
	V121	V12.1 Passenger injured in nontraffic accident
	V122	V12.2 Unspecified pedal cyclist injured in nontraffic accident
	V123	V12.3 Person injured while boarding or alighting
	V124	V12.4 Driver injured in traffic accident
	V1248	V12.48 Pedal cyclist injured in collision with two- or three-wheeled motor vehicle; driver injured in traffic accident ; while engaged in other specified activities
	V125	V12.5 Passenger injured in traffic accident
	V129	V12.9 Unspecified pedal cyclist injured in traffic accident
	V13	V13 Pedal cyclist injured in collision with car, pick-up truck or van
	V130	V13.0 Driver injured in nontraffic accident
	V131	V13.1 Passenger injured in nontraffic accident
	V132	V13.2 Unspecified pedal cyclist injured in nontraffic accident
	V1328	V13.28 Pedal cyclist injured in collision with car, pick-up truck or van; unspecified pedal cyclist injured in nontraffic accident; while engaged in other specified activities
	V133	V13.3 Person injured while boarding or alighting
	V134	V13.4 Driver injured in traffic accident
	V1349	V13.49 Pedal cyclist injured in collision with car, pick-up truck or van; driver injured in traffic accident ; during unspecified activity
	V135	V13.5 Passenger injured in traffic accident
	V139	V13.9 Unspecified pedal cyclist injured in traffic accident
	V1399	V13.99 Pedal cyclist injured in collision with car, pick-up truck or van; unspecified pedal cyclist injured in traffic accident; during unspecified activity
	V14	V14 Pedal cyclist injured in collision with heavy transport vehicle or bus
	V140	V14.0 Driver injured in nontraffic accident
	V141	V14.1 Passenger injured in nontraffic accident
	V142	V14.2 Unspecified pedal cyclist injured in nontraffic accident
	V143	V14.3 Person injured while boarding or alighting
	V144	V14.4 Driver injured in traffic accident
	V145	V14.5 Passenger injured in traffic accident
	V149	V14.9 Unspecified pedal cyclist injured in traffic accident
	V15	V15 Pedal cyclist injured in collision with railway train or railway vehicle
	V150	V15.0 Driver injured in nontraffic accident
	V151	V15.1 Passenger injured in nontraffic accident
	V152	V15.2 Unspecified pedal cyclist injured in nontraffic accident
	V153	V15.3 Person injured while boarding or alighting
	V154	V15.4 Driver injured in traffic accident
	V155	V15.5 Passenger injured in traffic accident
	V159	V15.9 Unspecified pedal cyclist injured in traffic accident
	V16	V16 Pedal cyclist injured in collision with other nonmotor vehicle
	V160	V16.0 Driver injured in nontraffic accident
	V161	V16.1 Passenger injured in nontraffic accident
	V162	V16.2 Unspecified pedal cyclist injured in nontraffic accident
	V163	V16.3 Person injured while boarding or alighting
	V164	V16.4 Driver injured in traffic accident
	V165	V16.5 Passenger injured in traffic accident
	V169	V16.9 Unspecified pedal cyclist injured in traffic accident
	V17	V17 Pedal cyclist injured in collision with fixed or stationary object
	V170	V17.0 Driver injured in nontraffic accident
	V171	V17.1 Passenger injured in nontraffic accident
	V172	V17.2 Unspecified pedal cyclist injured in nontraffic accident
	V173	V17.3 Person injured while boarding or alighting
	V174	V17.4 Driver injured in traffic accident
	V175	V17.5 Passenger injured in traffic accident
	V179	V17.9 Unspecified pedal cyclist injured in traffic accident
	V18	V18 Pedal cyclist injured in noncollision transport accident
	V180	V18.0 Driver injured in nontraffic accident
	V181	V18.1 Passenger injured in nontraffic accident
	V182	V18.2 Unspecified pedal cyclist injured in nontraffic accident
	V183	V18.3 Person injured while boarding or alighting
	V184	V18.4 Driver injured in traffic accident
	V1849	V18.49 Pedal cyclist injured in noncollision transport accident; driver injured in traffic accident ; during unspecified activity
	V185	V18.5 Passenger injured in traffic accident
	V189	V18.9 Unspecified pedal cyclist injured in traffic accident
	V1899	V18.99 Pedal cyclist injured in noncollision transport accident; unspecified pedal cyclist injured in traffic accident; during unspecified activity
	V19	V19 Pedal cyclist injured in other and unspecified transport accidents
	V190	V19.0 Driver injured in collision with other and unspecified motor vehicles in nontraffic accident
	V191	V19.1 Passenger injured in collision with other and unspecified motor vehicles in nontraffic accident
	V192	V19.2 Unspecified pedal cyclist injured in collision with other and unspecified motor vehicles in nontraffic accident
	V1929	V19.29 Unspecified pedal cyclist injured in collision with other and unspecified motor vehicles in nontraffic accident; During unspecified activity
	V193	V19.3 Pedal cyclist [any] injured in an unspecified nontraffic accident
	V194	V19.4 Driver injured in collision with other and unspecified motor vehicles in traffic accident
	V195	V19.5 Passenger injured in collision with other and unspecified motor vehicles in traffic accident
	V196	V19.6 Unspecified pedal cyclist injured in collision with other and unspecified motor vehicles in traffic accident
	V1969	V19.69 Unspecified pedal cyclist injured in collision with other and unspecified motor vehicles in traffic accident: Unspecified place
	V198	V19.8 Pedal cyclist [any] injured in other specified transport accidents
	V199	V19.9 Pedal cyclist [any] injured in unspecified traffic accident
	V1999	V19.99 Pedal cyclist [any] injured in unspecified traffic accident; during unspecified activity
	V20	V20 Motorcycle rider injured in collision with pedestrian or animal
	V200	V20.0 Driver injured in nontraffic accident
	V201	V20.1 Passenger injured in nontraffic accident
	V202	V20.2 Unspecified motorcycle rider injured in nontraffic accident
	V203	V20.3 Person injured while boarding or alighting
	V204	V20.4 Driver injured in traffic accident
	V205	V20.5 Passenger injured in traffic accident
	V209	V20.9 Unspecified motorcycle rider injured in traffic accident
	V21	V21 Motorcycle rider injured in collision with pedal cycle
	V210	V21.0 Driver injured in nontraffic accident
	V211	V21.1 Passenger injured in nontraffic accident
	V212	V21.2 Unspecified motorcycle rider injured in nontraffic accident
	V213	V21.3 Person injured while boarding or alighting
	V214	V21.4 Driver injured in traffic accident
	V215	V21.5 Passenger injured in traffic accident
	V219	V21.9 Unspecified motorcycle rider injured in traffic accident
	V22	V22 Motorcycle rider injured in collision with two- or three-wheeled motor vehicle
	V220	V22.0 Driver injured in nontraffic accident
	V221	V22.1 Passenger injured in nontraffic accident
	V222	V22.2 Unspecified motorcycle rider injured in nontraffic accident
	V223	V22.3 Person injured while boarding or alighting
	V224	V22.4 Driver injured in traffic accident
	V225	V22.5 Passenger injured in traffic accident
	V229	V22.9 Unspecified motorcycle rider injured in traffic accident
	V23	V23 Motorcycle rider injured in collision with car, pick-up truck or van
	V230	V23.0 Driver injured in nontraffic accident
	V231	V23.1 Passenger injured in nontraffic accident
	V232	V23.2 Unspecified motorcycle rider injured in nontraffic accident
	V233	V23.3 Person injured while boarding or alighting
	V234	V23.4 Driver injured in traffic accident
	V235	V23.5 Passenger injured in traffic accident
	V239	V23.9 Unspecified motorcycle rider injured in traffic accident
	V2399	V23.99 Motorcycle rider injured in collision with car, pick-up truck or van, Unspecified motorcycle rider injured in traffic accident, Unspecified place
	V24	V24 Motorcycle rider injured in collision with heavy transport vehicle or bus
	V240	V24.0 Driver injured in nontraffic accident
	V241	V24.1 Passenger injured in nontraffic accident
	V242	V24.2 Unspecified motorcycle rider injured in nontraffic accident
	V243	V24.3 Person injured while boarding or alighting
	V244	V24.4 Driver injured in traffic accident
	V245	V24.5 Passenger injured in traffic accident
	V249	V24.9 Unspecified motorcycle rider injured in traffic accident
	V25	V25 Motorcycle rider injured in collision with railway train or railway vehicle
	V250	V25.0 Driver injured in nontraffic accident
	V251	V25.1 Passenger injured in nontraffic accident
	V252	V25.2 Unspecified motorcycle rider injured in nontraffic accident
	V253	V25.3 Person injured while boarding or alighting
	V254	V25.4 Driver injured in traffic accident
	V255	V25.5 Passenger injured in traffic accident
	V259	V25.9 Unspecified motorcycle rider injured in traffic accident
	V26	V26 Motorcycle rider injured in collision with other nonmotor vehicle
	V260	V26.0 Driver injured in nontraffic accident
	V261	V26.1 Passenger injured in nontraffic accident
	V262	V26.2 Unspecified motorcycle rider injured in nontraffic accident
	V263	V26.3 Person injured while boarding or alighting
	V264	V26.4 Driver injured in traffic accident
	V265	V26.5 Passenger injured in traffic accident
	V269	V26.9 Unspecified motorcycle rider injured in traffic accident
	V27	V27 Motorcycle rider injured in collision with fixed or stationary object
	V270	V27.0 Driver injured in nontraffic accident
	V2709	V27.09 Motorcycle rider injured in collision with fixed or stationary object; driver injured in nontraffic accident; during unspecified activity
	V271	V27.1 Passenger injured in nontraffic accident
	V272	V27.2 Unspecified motorcycle rider injured in nontraffic accident
	V273	V27.3 Person injured while boarding or alighting
	V274	V27.4 Driver injured in traffic accident
	V275	V27.5 Passenger injured in traffic accident
	V279	V27.9 Unspecified motorcycle rider injured in traffic accident
	V28	V28 Motorcycle rider injured in noncollision transport accident
	V280	V28.0 Driver injured in nontraffic accident
	V2809	V28.09 Motorcycle rider injured in noncollision transport accident; driver injured in nontraffic accident; during unspecified activity
	V281	V28.1 Passenger injured in nontraffic accident
	V282	V28.2 Unspecified motorcycle rider injured in nontraffic accident
	V283	V28.3 Person injured while boarding or alighting
	V284	V28.4 Driver injured in traffic accident
	V2849	V28.49 Motorcycle rider injured in noncollision transport accident; driver injured in traffic accident; during unspecified activity
	V285	V28.5 Passenger injured in traffic accident
	V289	V28.9 Unspecified motorcycle rider injured in traffic accident
	V29	V29 Motorcycle rider injured in other and unspecified transport accidents
	V290	V29.0 Driver injured in collision with other and unspecified motor vehicles in nontraffic accident
	V291	V29.1 Passenger injured in collision with other and unspecified motor vehicles in nontraffic accident
	V292	V29.2 Unspecified motorcycle rider injured in collision with other and unspecified motor vehicles in nontraffic accident
	V293	V29.3 Motorcycle rider [any] injured in unspecified nontraffic accident
	V294	V29.4 Driver injured in collision with other and unspecified motor vehicles in traffic accident
	V295	V29.5 Passenger injured in collision with other and unspecified motor vehicles in traffic accident
	V296	V29.6 Unspecified motorcycle rider injured in collision with other and unspecified motor vehicles in traffic accident
	V2969	V29.69 Unspecified motorcycle rider injured in collision with other and unspecified motor vehicles in traffic accident; during unspecified activity
	V298	V29.8 Motorcycle rider [any] injured in other specified transport accidents
	V2980	V29.80 Motorcycle rider [any] injured in other specified transport accidents; while engaged in sports activity
	V299	V29.9 Motorcycle rider [any] injured in unspecified traffic accident
	V2999	V29.99 Motorcycle rider [any] injured in unspecified traffic accident; during unspecified activity
	V30	V30 Occupant of three-wheeled motor vehicle injured in collision with pedestrian or animal
	V300	V30.0 Driver injured in nontraffic accident
	V301	V30.1 Passenger injured in nontraffic accident
	V302	V30.2 Person on outside of vehicle injured in nontraffic accident
	V303	V30.3 Unspecified occupant of three-wheeled motor vehicle injured in nontraffic accident
	V304	V30.4 Person injured while boarding or alighting
	V305	V30.5 Driver injured in traffic accident
	V306	V30.6 Passenger injured in traffic accident
	V307	V30.7 Person on outside of vehicle injured in traffic accident
	V309	V30.9 Unspecified occupant of three-wheeled motor vehicle injured in traffic accident
	V31	V31 Occupant of three-wheeled motor vehicle injured in collision with pedal cycle
	V310	V31.0 Driver injured in nontraffic accident
	V311	V31.1 Passenger injured in nontraffic accident
	V312	V31.2 Person on outside of vehicle injured in nontraffic accident
	V313	V31.3 Unspecified occupant of three-wheeled motor vehicle injured in nontraffic accident
	V314	V31.4 Person injured while boarding or alighting
	V315	V31.5 Driver injured in traffic accident
	V316	V31.6 Passenger injured in traffic accident
	V317	V31.7 Person on outside of vehicle injured in traffic accident
	V319	V31.9 Unspecified occupant of three-wheeled motor vehicle injured in traffic accident
	V32	V32 Occupant of three-wheeled motor vehicle injured in collision with two- or three-wheeled motor vehicle
	V320	V32.0 Driver injured in nontraffic accident
	V321	V32.1 Passenger injured in nontraffic accident
	V322	V32.2 Person on outside of vehicle injured in nontraffic accident
	V323	V32.3 Unspecified occupant of three-wheeled motor vehicle injured in nontraffic accident
	V324	V32.4 Person injured while boarding or alighting
	V325	V32.5 Driver injured in traffic accident
	V326	V32.6 Passenger injured in traffic accident
	V327	V32.7 Person on outside of vehicle injured in traffic accident
	V329	V32.9 Unspecified occupant of three-wheeled motor vehicle injured in traffic accident
	V33	V33 Occupant of three-wheeled motor vehicle injured in collision with car, pick-up truck or van
	V330	V33.0 Driver injured in nontraffic accident
	V331	V33.1 Passenger injured in nontraffic accident
	V332	V33.2 Person on outside of vehicle injured in nontraffic accident
	V333	V33.3 Unspecified occupant of three-wheeled motor vehicle injured in nontraffic accident
	V334	V33.4 Person injured while boarding or alighting
	V335	V33.5 Driver injured in traffic accident
	V336	V33.6 Passenger injured in traffic accident
	V337	V33.7 Person on outside of vehicle injured in traffic accident
	V339	V33.9 Unspecified occupant of three-wheeled motor vehicle injured in traffic accident
	V34	V34 Occupant of three-wheeled motor vehicle injured in collision with heavy transport vehicle or bus
	V340	V34.0 Driver injured in nontraffic accident
	V341	V34.1 Passenger injured in nontraffic accident
	V342	V34.2 Person on outside of vehicle injured in nontraffic accident
	V343	V34.3 Unspecified occupant of three-wheeled motor vehicle injured in nontraffic accident
	V344	V34.4 Person injured while boarding or alighting
	V345	V34.5 Driver injured in traffic accident
	V346	V34.6 Passenger injured in traffic accident
	V347	V34.7 Person on outside of vehicle injured in traffic accident
	V349	V34.9 Unspecified occupant of three-wheeled motor vehicle injured in traffic accident
	V35	V35 Occupant of three-wheeled motor vehicle injured in collision with railway train or railway vehicle
	V350	V35.0 Driver injured in nontraffic accident
	V351	V35.1 Passenger injured in nontraffic accident
	V352	V35.2 Person on outside of vehicle injured in nontraffic accident
	V353	V35.3 Unspecified occupant of three-wheeled motor vehicle injured in nontraffic accident
	V354	V35.4 Person injured while boarding or alighting
	V355	V35.5 Driver injured in traffic accident
	V356	V35.6 Passenger injured in traffic accident
	V357	V35.7 Person on outside of vehicle injured in traffic accident
	V359	V35.9 Unspecified occupant of three-wheeled motor vehicle injured in traffic accident
	V36	V36 Occupant of three-wheeled motor vehicle injured in collision with other nonmotor vehicle
	V360	V36.0 Driver injured in nontraffic accident
	V361	V36.1 Passenger injured in nontraffic accident
	V362	V36.2 Person on outside of vehicle injured in nontraffic accident
	V363	V36.3 Unspecified occupant of three-wheeled motor vehicle injured in nontraffic accident
	V364	V36.4 Person injured while boarding or alighting
	V365	V36.5 Driver injured in traffic accident
	V366	V36.6 Passenger injured in traffic accident
	V367	V36.7 Person on outside of vehicle injured in traffic accident
	V369	V36.9 Unspecified occupant of three-wheeled motor vehicle injured in traffic accident
	V37	V37 Occupant of three-wheeled motor vehicle injured in collision with fixed or stationary object
	V370	V37.0 Driver injured in nontraffic accident
	V371	V37.1 Passenger injured in nontraffic accident
	V372	V37.2 Person on outside of vehicle injured in nontraffic accident
	V373	V37.3 Unspecified occupant of three-wheeled motor vehicle injured in nontraffic accident
	V374	V37.4 Person injured while boarding or alighting
	V375	V37.5 Driver injured in traffic accident
	V376	V37.6 Passenger injured in traffic accident
	V377	V37.7 Person on outside of vehicle injured in traffic accident
	V379	V37.9 Unspecified occupant of three-wheeled motor vehicle injured in traffic accident
	V38	V38 Occupant of three-wheeled motor vehicle injured in noncollision transport accident
	V380	V38.0 Driver injured in nontraffic accident
	V381	V38.1 Passenger injured in nontraffic accident
	V382	V38.2 Person on outside of vehicle injured in nontraffic accident
	V383	V38.3 Unspecified occupant of three-wheeled motor vehicle injured in nontraffic accident
	V384	V38.4 Person injured while boarding or alighting
	V385	V38.5 Driver injured in traffic accident
	V386	V38.6 Passenger injured in traffic accident
	V387	V38.7 Person on outside of vehicle injured in traffic accident
	V389	V38.9 Unspecified occupant of three-wheeled motor vehicle injured in traffic accident
	V39	V39 Occupant of three-wheeled motor vehicle injured in other and unspecified transport accidents
	V390	V39.0 Driver injured in collision with other and unspecified motor vehicles in nontraffic accident
	V391	V39.1 Passenger injured in collision with other and unspecified motor vehicles in nontraffic accident
	V392	V39.2 Unspecified occupant of three-wheeled motor vehicle injured in collision with other and unspecified motor vehicles in nontraffic accident
	V393	V39.3 Occupant [any] of three-wheeled motor vehicle injured in unspecified nontraffic accident
	V394	V39.4 Driver injured in collision with other and unspecified motor vehicles in traffic accident
	V395	V39.5 Passenger injured in collision with other and unspecified motor vehicles in traffic accident
	V396	V39.6 Unspecified occupant of three-wheeled motor vehicle injured in collision with other and unspecified motor vehicles in traffic accident
	V398	V39.8 Occupant [any] of three-wheeled motor vehicle injured in other specified transport accidents
	V399	V39.9 Occupant [any] of three-wheeled motor vehicle injured in unspecified traffic accident
	V40	V40 Car occupant injured in collision with pedestrian or animal
	V400	V40.0 Driver injured in nontraffic accident
	V401	V40.1 Passenger injured in nontraffic accident
	V402	V40.2 Person on outside of vehicle injured in nontraffic accident
	V403	V40.3 Unspecified car occupant injured in nontraffic accident
	V404	V40.4 Person injured while boarding or alighting
	V405	V40.5 Driver injured in traffic accident
	V406	V40.6 Passenger injured in traffic accident
	V407	V40.7 Person on outside of vehicle injured in traffic accident
	V409	V40.9 Unspecified car occupant injured in traffic accident
	V41	V41 Car occupant injured in collision with pedal cycle
	V410	V41.0 Driver injured in nontraffic accident
	V411	V41.1 Passenger injured in nontraffic accident
	V412	V41.2 Person on outside of vehicle injured in nontraffic accident
	V413	V41.3 Unspecified car occupant injured in nontraffic accident
	V414	V41.4 Person injured while boarding or alighting
	V415	V41.5 Driver injured in traffic accident
	V416	V41.6 Passenger injured in traffic accident
	V417	V41.7 Person on outside of vehicle injured in traffic accident
	V419	V41.9 Unspecified car occupant injured in traffic accident
	V42	V42 Car occupant injured in collision with two- or three-wheeled motor vehicle
	V420	V42.0 Driver injured in nontraffic accident
	V421	V42.1 Passenger injured in nontraffic accident
	V422	V42.2 Person on outside of vehicle injured in nontraffic accident
	V423	V42.3 Unspecified car occupant injured in nontraffic accident
	V424	V42.4 Person injured while boarding or alighting
	V425	V42.5 Driver injured in traffic accident
	V4258	V42.58 Car occupant injured in collision with two- or three-wheeled motor vehicle; driver injured in traffic accident; while engaged in other specified activities
	V426	V42.6 Passenger injured in traffic accident
	V427	V42.7 Person on outside of vehicle injured in traffic accident
	V429	V42.9 Unspecified car occupant injured in traffic accident
	V43	V43 Car occupant injured in collision with car, pick-up truck or van
	V430	V43.0 Driver injured in nontraffic accident
	V4309	V43.09 Car occupant injured in collision with car, pick-up truck or van; driver injured in nontraffic accident; during unspecified activity
	V431	V43.1 Passenger injured in nontraffic accident
	V432	V43.2 Person on outside of vehicle injured in nontraffic accident
	V433	V43.3 Unspecified car occupant injured in nontraffic accident
	V434	V43.4 Person injured while boarding or alighting
	V435	V43.5 Driver injured in traffic accident
	V4359	V43.59 Car occupant injured in collision with car, pick-up truck or van; driver injured in traffic accident; during unspecified activity
	V436	V43.6 Passenger injured in traffic accident
	V4369	V43.69 Car occupant injured in collision with car, pick-up truck or van; passenger injured in traffic accident; during unspecified activity
	V437	V43.7 Person on outside of vehicle injured in traffic accident
	V439	V43.9 Unspecified car occupant injured in traffic accident
	V44	V44 Car occupant injured in collision with heavy transport vehicle or bus
	V440	V44.0 Driver injured in nontraffic accident
	V441	V44.1 Passenger injured in nontraffic accident
	V442	V44.2 Person on outside of vehicle injured in nontraffic accident
	V443	V44.3 Unspecified car occupant injured in nontraffic accident
	V444	V44.4 Person injured while boarding or alighting
	V445	V44.5 Driver injured in traffic accident
	V446	V44.6 Passenger injured in traffic accident
	V4469	V44.69 Car occupant injured in collision with heavy transport vehicle or bus; passenger injured in traffic accident; during unspecified activity
	V447	V44.7 Person on outside of vehicle injured in traffic accident
	V449	V44.9 Unspecified car occupant injured in traffic accident
	V45	V45 Car occupant injured in collision with railway train or railway vehicle
	V450	V45.0 Driver injured in nontraffic accident
	V451	V45.1 Passenger injured in nontraffic accident
	V452	V45.2 Person on outside of vehicle injured in nontraffic accident
	V453	V45.3 Unspecified car occupant injured in nontraffic accident
	V454	V45.4 Person injured while boarding or alighting
	V455	V45.5 Driver injured in traffic accident
	V456	V45.6 Passenger injured in traffic accident
	V457	V45.7 Person on outside of vehicle injured in traffic accident
	V459	V45.9 Unspecified car occupant injured in traffic accident
	V46	V46 Car occupant injured in collision with other nonmotor vehicle
	V460	V46.0 Driver injured in nontraffic accident
	V461	V46.1 Passenger injured in nontraffic accident
	V462	V46.2 Person on outside of vehicle injured in nontraffic accident
	V463	V46.3 Unspecified car occupant injured in nontraffic accident
	V464	V46.4 Person injured while boarding or alighting
	V465	V46.5 Driver injured in traffic accident
	V466	V46.6 Passenger injured in traffic accident
	V467	V46.7 Person on outside of vehicle injured in traffic accident
	V469	V46.9 Unspecified car occupant injured in traffic accident
	V47	V47 Car occupant injured in collision with fixed or stationary object
	V470	V47.0 Driver injured in nontraffic accident
	V4709	V47.09 Car occupant injured in collision with fixed or stationary object; driver injured in nontraffic accident; during unspecified activity
	V471	V47.1 Passenger injured in nontraffic accident
	V472	V47.2 Person on outside of vehicle injured in nontraffic accident
	V473	V47.3 Unspecified car occupant injured in nontraffic accident
	V474	V47.4 Person injured while boarding or alighting
	V475	V47.5 Driver injured in traffic accident
	V4758	V47.58 Car occupant injured in collision with fixed or stationary object; driver injured in traffic accident; while engaged in other specified activities
	V4759	V47.59 Car occupant injured in collision with fixed or stationary object; driver injured in traffic accident; during unspecified activity
	V476	V47.6 Passenger injured in traffic accident
	V4769	V47.69 Car occupant injured in collision with fixed or stationary object; passenger injured in traffic accident; during unspecified activity
	V477	V47.7 Person on outside of vehicle injured in traffic accident
	V479	V47.9 Unspecified car occupant injured in traffic accident
	V48	V48 Car occupant injured in noncollision transport accident
	V480	V48.0 Driver injured in nontraffic accident
	V481	V48.1 Passenger injured in nontraffic accident
	V482	V48.2 Person on outside of vehicle injured in nontraffic accident
	V483	V48.3 Unspecified car occupant injured in nontraffic accident
	V484	V48.4 Person injured while boarding or alighting
	V485	V48.5 Driver injured in traffic accident
	V4859	V48.59 Car occupant injured in noncollision transport accident; driver injured in traffic accident; during unspecified activity
	V486	V48.6 Passenger injured in traffic accident
	V487	V48.7 Person on outside of vehicle injured in traffic accident
	V489	V48.9 Unspecified car occupant injured in traffic accident
	V49	V49 Car occupant injured in other and unspecified transport accidents
	V490	V49.0 Driver injured in collision with other and unspecified motor vehicles in nontraffic accident
	V491	V49.1 Passenger injured in collision with other and unspecified motor vehicles in nontraffic accident
	V492	V49.2 Unspecified car occupant injured in collision with other and unspecified motor vehicles in nontraffic accident
	V493	V49.3 Car occupant [any] injured in unspecified nontraffic accident
	V494	V49.4 Driver injured in collision with other and unspecified motor vehicles in traffic accident
	V495	V49.5 Passenger injured in collision with other and unspecified motor vehicles in traffic accident
	V496	V49.6 Unspecified car occupant injured in collision with other and unspecified motor vehicles in traffic accident
	V498	V49.8 Car occupant [any] injured in other specified transport accidents
	V4981	V49.81 Car occupant injured in trnsp accident w military vehicle (Car occupant (driver) (passenger) injured in transport accident with military vehicle)
	V499	V49.9 Car occupant [any] injured in unspecified traffic accident
	V50	V50 Occupant of pick-up truck or van injured in collision with pedestrian or animal
	V500	V50.0 Driver injured in nontraffic accident
	V501	V50.1 Passenger injured in nontraffic accident
	V502	V50.2 Person on outside of vehicle injured in nontraffic accident
	V503	V50.3 Unspecified occupant of pick-up truck or van injured in nontraffic accident
	V504	V50.4 Person injured while boarding or alighting
	V505	V50.5 Driver injured in traffic accident
	V506	V50.6 Passenger injured in traffic accident
	V507	V50.7 Person on outside of vehicle injured in traffic accident
	V509	V50.9 Unspecified occupant of pick-up truck or van injured in traffic accident
	V51	V51 Occupant of pick-up truck or van injured in collision with pedal cycle
	V510	V51.0 Driver injured in nontraffic accident
	V511	V51.1 Passenger injured in nontraffic accident
	V512	V51.2 Person on outside of vehicle injured in nontraffic accident
	V513	V51.3 Unspecified occupant of pick-up truck or van injured in nontraffic accident
	V514	V51.4 Person injured while boarding or alighting
	V515	V51.5 Driver injured in traffic accident
	V516	V51.6 Passenger injured in traffic accident
	V517	V51.7 Person on outside of vehicle injured in traffic accident
	V519	V51.9 Unspecified occupant of pick-up truck or van injured in traffic accident
	V52	V52 Occupant of pick-up truck or van injured in collision with two- or three-wheeled motor vehicle
	V520	V52.0 Driver injured in nontraffic accident
	V521	V52.1 Passenger injured in nontraffic accident
	V522	V52.2 Person on outside of vehicle injured in nontraffic accident
	V523	V52.3 Unspecified occupant of pick-up truck or van injured in nontraffic accident
	V524	V52.4 Person injured while boarding or alighting
	V525	V52.5 Driver injured in traffic accident
	V526	V52.6 Passenger injured in traffic accident
	V527	V52.7 Person on outside of vehicle injured in traffic accident
	V529	V52.9 Unspecified occupant of pick-up truck or van injured in traffic accident
	V53	V53 Occupant of pick-up truck or van injured in collision with car, pick-up truck or van
	V530	V53.0 Driver injured in nontraffic accident
	V531	V53.1 Passenger injured in nontraffic accident
	V532	V53.2 Person on outside of vehicle injured in nontraffic accident
	V533	V53.3 Unspecified occupant of pick-up truck or van injured in nontraffic accident
	V534	V53.4 Person injured while boarding or alighting
	V535	V53.5 Driver injured in traffic accident
	V536	V53.6 Passenger injured in traffic accident
	V537	V53.7 Person on outside of vehicle injured in traffic accident
	V539	V53.9 Unspecified occupant of pick-up truck or van injured in traffic accident
	V54	V54 Occupant of pick-up truck or van injured in collision with heavy transport vehicle or bus
	V540	V54.0 Driver injured in nontraffic accident
	V541	V54.1 Passenger injured in nontraffic accident
	V542	V54.2 Person on outside of vehicle injured in nontraffic accident
	V543	V54.3 Unspecified occupant of pick-up truck or van injured in nontraffic accident
	V544	V54.4 Person injured while boarding or alighting
	V545	V54.5 Driver injured in traffic accident
	V546	V54.6 Passenger injured in traffic accident
	V547	V54.7 Person on outside of vehicle injured in traffic accident
	V549	V54.9 Unspecified occupant of pick-up truck or van injured in traffic accident
	V55	V55 Occupant of pick-up truck or van injured in collision with railway train or railway vehicle
	V550	V55.0 Driver injured in nontraffic accident
	V551	V55.1 Passenger injured in nontraffic accident
	V552	V55.2 Person on outside of vehicle injured in nontraffic accident
	V553	V55.3 Unspecified occupant of pick-up truck or van injured in nontraffic accident
	V554	V55.4 Person injured while boarding or alighting
	V555	V55.5 Driver injured in traffic accident
	V556	V55.6 Passenger injured in traffic accident
	V557	V55.7 Person on outside of vehicle injured in traffic accident
	V559	V55.9 Unspecified occupant of pick-up truck or van injured in traffic accident
	V56	V56 Occupant of pick-up truck or van injured in collision with other nonmotor vehicle
	V560	V56.0 Driver injured in nontraffic accident
	V561	V56.1 Passenger injured in nontraffic accident
	V562	V56.2 Person on outside of vehicle injured in nontraffic accident
	V563	V56.3 Unspecified occupant of pick-up truck or van injured in nontraffic accident
	V564	V56.4 Person injured while boarding or alighting
	V565	V56.5 Driver injured in traffic accident
	V566	V56.6 Passenger injured in traffic accident
	V567	V56.7 Person on outside of vehicle injured in traffic accident
	V569	V56.9 Unspecified occupant of pick-up truck or van injured in traffic accident
	V57	V57 Occupant of pick-up truck or van injured in collision with fixed or stationary object
	V570	V57.0 Driver injured in nontraffic accident
	V571	V57.1 Passenger injured in nontraffic accident
	V572	V57.2 Person on outside of vehicle injured in nontraffic accident
	V573	V57.3 Unspecified occupant of pick-up truck or van injured in nontraffic accident
	V574	V57.4 Person injured while boarding or alighting
	V575	V57.5 Driver injured in traffic accident
	V576	V57.6 Passenger injured in traffic accident
	V577	V57.7 Person on outside of vehicle injured in traffic accident
	V579	V57.9 Unspecified occupant of pick-up truck or van injured in traffic accident
	V58	V58 Occupant of pick-up truck or van injured in noncollision transport accident
	V580	V58.0 Driver injured in nontraffic accident
	V581	V58.1 Passenger injured in nontraffic accident
	V582	V58.2 Person on outside of vehicle injured in nontraffic accident
	V583	V58.3 Unspecified occupant of pick-up truck or van injured in nontraffic accident
	V584	V58.4 Person injured while boarding or alighting
	V585	V58.5 Driver injured in traffic accident
	V586	V58.6 Passenger injured in traffic accident
	V587	V58.7 Person on outside of vehicle injured in traffic accident
	V589	V58.9 Unspecified occupant of pick-up truck or van injured in traffic accident
	V59	V59 Occupant of pick-up truck or van injured in other and unspecified transport accidents
	V590	V59.0 Driver injured in collision with other and unspecified motor vehicles in nontraffic accident
	V591	V59.1 Passenger injured in collision with other and unspecified motor vehicles in nontraffic accident
	V592	V59.2 Unspecified occupant of pick-up truck or van injured in collision with other and unspecified motor vehicles in nontraffic accident
	V593	V59.3 Occupant [any] of pick-up truck or van injured in unspecified nontraffic accident
	V594	V59.4 Driver injured in collision with other and unspecified motor vehicles in traffic accident
	V595	V59.5 Passenger injured in collision with other and unspecified motor vehicles in traffic accident
	V596	V59.6 Unspecified occupant of pick-up truck or van injured in collision with other and unspecified motor vehicles in traffic accident
	V598	V59.8 Occupant [any] of pick-up truck or van injured in other specified transport accidents
	V599	V59.9 Occupant [any] of pick-up truck or van injured in unspecified traffic accident
	V60	V60 Occupant of heavy transport vehicle injured in collision with pedestrian or animal
	V600	V60.0 Driver injured in nontraffic accident
	V601	V60.1 Passenger injured in nontraffic accident
	V602	V60.2 Person on outside of vehicle injured in nontraffic accident
	V603	V60.3 Unspecified occupant of heavy transport vehicle injured in nontraffic accident
	V604	V60.4 Person injured while boarding or alighting
	V605	V60.5 Driver injured in traffic accident
	V606	V60.6 Passenger injured in traffic accident
	V607	V60.7 Person on outside of vehicle injured in traffic accident
	V609	V60.9 Unspecified occupant of heavy transport vehicle injured in traffic accident
	V61	V61 Occupant of heavy transport vehicle injured in collision with pedal cycle
	V610	V61.0 Driver injured in nontraffic accident
	V611	V61.1 Passenger injured in nontraffic accident
	V612	V61.2 Person on outside of vehicle injured in nontraffic accident
	V613	V61.3 Unspecified occupant of heavy transport vehicle injured in nontraffic accident
	V614	V61.4 Person injured while boarding or alighting
	V615	V61.5 Driver injured in traffic accident
	V616	V61.6 Passenger injured in traffic accident
	V617	V61.7 Person on outside of vehicle injured in traffic accident
	V619	V61.9 Unspecified occupant of heavy transport vehicle injured in traffic accident
	V62	V62 Occupant of heavy transport vehicle injured in collision with two- or three-wheeled motor vehicle
	V620	V62.0 Driver injured in nontraffic accident
	V621	V62.1 Passenger injured in nontraffic accident
	V622	V62.2 Person on outside of vehicle injured in nontraffic accident
	V623	V62.3 Unspecified occupant of heavy transport vehicle injured in nontraffic accident
	V624	V62.4 Person injured while boarding or alighting
	V625	V62.5 Driver injured in traffic accident
	V626	V62.6 Passenger injured in traffic accident
	V627	V62.7 Person on outside of vehicle injured in traffic accident
	V629	V62.9 Unspecified occupant of heavy transport vehicle injured in traffic accident
	V63	V63 Occupant of heavy transport vehicle injured in collision with car, pick-up truck or van
	V630	V63.0 Driver injured in nontraffic accident
	V631	V63.1 Passenger injured in nontraffic accident
	V632	V63.2 Person on outside of vehicle injured in nontraffic accident
	V633	V63.3 Unspecified occupant of heavy transport vehicle injured in nontraffic accident
	V634	V63.4 Person injured while boarding or alighting
	V635	V63.5 Driver injured in traffic accident
	V636	V63.6 Passenger injured in traffic accident
	V637	V63.7 Person on outside of vehicle injured in traffic accident
	V639	V63.9 Unspecified occupant of heavy transport vehicle injured in traffic accident
	V64	V64 Occupant of heavy transport vehicle injured in collision with heavy transport vehicle or bus
	V640	V64.0 Driver injured in nontraffic accident
	V641	V64.1 Passenger injured in nontraffic accident
	V642	V64.2 Person on outside of vehicle injured in nontraffic accident
	V643	V64.3 Unspecified occupant of heavy transport vehicle injured in nontraffic accident
	V644	V64.4 Person injured while boarding or alighting
	V645	V64.5 Driver injured in traffic accident
	V646	V64.6 Passenger injured in traffic accident
	V647	V64.7 Person on outside of vehicle injured in traffic accident
	V649	V64.9 Unspecified occupant of heavy transport vehicle injured in traffic accident
	V65	V65 Occupant of heavy transport vehicle injured in collision with railway train or railway vehicle
	V650	V65.0 Driver injured in nontraffic accident
	V651	V65.1 Passenger injured in nontraffic accident
	V652	V65.2 Person on outside of vehicle injured in nontraffic accident
	V653	V65.3 Unspecified occupant of heavy transport vehicle injured in nontraffic accident
	V654	V65.4 Person injured while boarding or alighting
	V655	V65.5 Driver injured in traffic accident
	V656	V65.6 Passenger injured in traffic accident
	V657	V65.7 Person on outside of vehicle injured in traffic accident
	V659	V65.9 Unspecified occupant of heavy transport vehicle injured in traffic accident
	V66	V66 Occupant of heavy transport vehicle injured in collision with other nonmotor vehicle
	V660	V66.0 Driver injured in nontraffic accident
	V661	V66.1 Passenger injured in nontraffic accident
	V662	V66.2 Person on outside of vehicle injured in nontraffic accident
	V663	V66.3 Unspecified occupant of heavy transport vehicle injured in nontraffic accident
	V664	V66.4 Person injured while boarding or alighting
	V665	V66.5 Driver injured in traffic accident
	V666	V66.6 Passenger injured in traffic accident
	V667	V66.7 Person on outside of vehicle injured in traffic accident
	V669	V66.9 Unspecified occupant of heavy transport vehicle injured in traffic accident
	V67	V67 Occupant of heavy transport vehicle injured in collision with fixed or stationary object
	V670	V67.0 Driver injured in nontraffic accident
	V671	V67.1 Passenger injured in nontraffic accident
	V672	V67.2 Person on outside of vehicle injured in nontraffic accident
	V673	V67.3 Unspecified occupant of heavy transport vehicle injured in nontraffic accident
	V674	V67.4 Person injured while boarding or alighting
	V675	V67.5 Driver injured in traffic accident
	V676	V67.6 Passenger injured in traffic accident
	V677	V67.7 Person on outside of vehicle injured in traffic accident
	V679	V67.9 Unspecified occupant of heavy transport vehicle injured in traffic accident
	V68	V68 Occupant of heavy transport vehicle injured in noncollision transport accident
	V680	V68.0 Driver injured in nontraffic accident
	V681	V68.1 Passenger injured in nontraffic accident
	V682	V68.2 Person on outside of vehicle injured in nontraffic accident
	V683	V68.3 Unspecified occupant of heavy transport vehicle injured in nontraffic accident
	V684	V68.4 Person injured while boarding or alighting
	V685	V68.5 Driver injured in traffic accident
	V686	V68.6 Passenger injured in traffic accident
	V687	V68.7 Person on outside of vehicle injured in traffic accident
	V689	V68.9 Unspecified occupant of heavy transport vehicle injured in traffic accident
	V69	V69 Occupant of heavy transport vehicle injured in other and unspecified transport accidents
	V690	V69.0 Driver injured in collision with other and unspecified motor vehicles in nontraffic accident
	V691	V69.1 Passenger injured in collision with other and unspecified motor vehicles in nontraffic accident
	V692	V69.2 Unspecified occupant of heavy transport vehicle injured in collision with other and unspecified motor vehicles in nontraffic accident
	V693	V69.3 Occupant [any] of heavy transport vehicle injured in unspecified nontraffic accident
	V694	V69.4 Driver injured in collision with other and unspecified motor vehicles in traffic accident
	V695	V69.5 Passenger injured in collision with other and unspecified motor vehicles in traffic accident
	V696	V69.6 Unspecified occupant of heavy transport vehicle injured in collision with other and unspecified motor vehicles in traffic accident
	V698	V69.8 Occupant [any] of heavy transport vehicle injured in other specified transport accidents
	V699	V69.9 Occupant [any] of heavy transport vehicle injured in unspecified traffic accident
	V70	V70 Bus occupant injured in collision with pedestrian or animal
	V700	V70.0 Driver injured in nontraffic accident
	V701	V70.1 Passenger injured in nontraffic accident
	V702	V70.2 Person on outside of vehicle injured in nontraffic accident
	V703	V70.3 Unspecified bus occupant injured in nontraffic accident
	V704	V70.4 Person injured while boarding or alighting
	V705	V70.5 Driver injured in traffic accident
	V706	V70.6 Passenger injured in traffic accident
	V707	V70.7 Person on outside of vehicle injured in traffic accident
	V709	V70.9 Unspecified bus occupant injured in traffic accident
	V71	V71 Bus occupant injured in collision with pedal cycle
	V710	V71.0 Driver injured in nontraffic accident
	V711	V71.1 Passenger injured in nontraffic accident
	V712	V71.2 Person on outside of vehicle injured in nontraffic accident
	V713	V71.3 Unspecified bus occupant injured in nontraffic accident
	V714	V71.4 Person injured while boarding or alighting
	V715	V71.5 Driver injured in traffic accident
	V716	V71.6 Passenger injured in traffic accident
	V717	V71.7 Person on outside of vehicle injured in traffic accident
	V719	V71.9 Unspecified bus occupant injured in traffic accident
	V72	V72 Bus occupant injured in collision with two- or three-wheeled motor vehicle
	V720	V72.0 Driver injured in nontraffic accident
	V721	V72.1 Passenger injured in nontraffic accident
	V722	V72.2 Person on outside of vehicle injured in nontraffic accident
	V723	V72.3 Unspecified bus occupant injured in nontraffic accident
	V724	V72.4 Person injured while boarding or alighting
	V725	V72.5 Driver injured in traffic accident
	V726	V72.6 Passenger injured in traffic accident
	V727	V72.7 Person on outside of vehicle injured in traffic accident
	V729	V72.9 Unspecified bus occupant injured in traffic accident
	V73	V73 Bus occupant injured in collision with car, pick-up truck or van
	V730	V73.0 Driver injured in nontraffic accident
	V731	V73.1 Passenger injured in nontraffic accident
	V732	V73.2 Person on outside of vehicle injured in nontraffic accident
	V733	V73.3 Unspecified bus occupant injured in nontraffic accident
	V734	V73.4 Person injured while boarding or alighting
	V735	V73.5 Driver injured in traffic accident
	V736	V73.6 Passenger injured in traffic accident
	V737	V73.7 Person on outside of vehicle injured in traffic accident
	V739	V73.9 Unspecified bus occupant injured in traffic accident
	V74	V74 Bus occupant injured in collision with heavy transport vehicle or bus
	V740	V74.0 Driver injured in nontraffic accident
	V741	V74.1 Passenger injured in nontraffic accident
	V742	V74.2 Person on outside of vehicle injured in nontraffic accident
	V743	V74.3 Unspecified bus occupant injured in nontraffic accident
	V744	V74.4 Person injured while boarding or alighting
	V745	V74.5 Driver injured in traffic accident
	V746	V74.6 Passenger injured in traffic accident
	V747	V74.7 Person on outside of vehicle injured in traffic accident
	V749	V74.9 Unspecified bus occupant injured in traffic accident
	V75	V75 Bus occupant injured in collision with railway train or railway vehicle
	V750	V75.0 Driver injured in nontraffic accident
	V751	V75.1 Passenger injured in nontraffic accident
	V752	V75.2 Person on outside of vehicle injured in nontraffic accident
	V753	V75.3 Unspecified bus occupant injured in nontraffic accident
	V754	V75.4 Person injured while boarding or alighting
	V755	V75.5 Driver injured in traffic accident
	V756	V75.6 Passenger injured in traffic accident
	V757	V75.7 Person on outside of vehicle injured in traffic accident
	V759	V75.9 Unspecified bus occupant injured in traffic accident
	V76	V76 Bus occupant injured in collision with other nonmotor vehicle
	V760	V76.0 Driver injured in nontraffic accident
	V761	V76.1 Passenger injured in nontraffic accident
	V762	V76.2 Person on outside of vehicle injured in nontraffic accident
	V763	V76.3 Unspecified bus occupant injured in nontraffic accident
	V764	V76.4 Person injured while boarding or alighting
	V765	V76.5 Driver injured in traffic accident
	V766	V76.6 Passenger injured in traffic accident
	V767	V76.7 Person on outside of vehicle injured in traffic accident
	V769	V76.9 Unspecified bus occupant injured in traffic accident
	V77	V77 Bus occupant injured in collision with fixed or stationary object
	V770	V77.0 Driver injured in nontraffic accident
	V771	V77.1 Passenger injured in nontraffic accident
	V772	V77.2 Person on outside of vehicle injured in nontraffic accident
	V773	V77.3 Unspecified bus occupant injured in nontraffic accident
	V774	V77.4 Person injured while boarding or alighting
	V775	V77.5 Driver injured in traffic accident
	V776	V77.6 Passenger injured in traffic accident
	V777	V77.7 Person on outside of vehicle injured in traffic accident
	V779	V77.9 Unspecified bus occupant injured in traffic accident
	V78	V78 Bus occupant injured in noncollision transport accident
	V780	V78.0 Driver injured in nontraffic accident
	V781	V78.1 Passenger injured in nontraffic accident
	V782	V78.2 Person on outside of vehicle injured in nontraffic accident
	V783	V78.3 Unspecified bus occupant injured in nontraffic accident
	V784	V78.4 Person injured while boarding or alighting
	V7849	V78.49 Bus occupant injured in noncollision transport accident; person injured while boarding or alighting; during unspecified activity
	V785	V78.5 Driver injured in traffic accident
	V786	V78.6 Passenger injured in traffic accident
	V787	V78.7 Person on outside of vehicle injured in traffic accident
	V789	V78.9 Unspecified bus occupant injured in traffic accident
	V79	V79 Bus occupant injured in other and unspecified transport accidents
	V790	V79.0 Driver injured in collision with other and unspecified motor vehicles in nontraffic accident
	V791	V79.1 Passenger injured in collision with other and unspecified motor vehicles in nontraffic accident
	V792	V79.2 Unspecified bus occupant injured in collision with other and unspecified motor vehicles in nontraffic accident
	V793	V79.3 Bus occupant [any] injured in unspecified nontraffic accident
	V794	V79.4 Driver injured in collision with other and unspecified motor vehicles in traffic accident
	V795	V79.5 Passenger injured in collision with other and unspecified motor vehicles in traffic accident
	V796	V79.6 Unspecified bus occupant injured in collision with other and unspecified motor vehicles in traffic accident
	V798	V79.8 Bus occupant [any] injured in other specified transport accidents
	V7989	V79.89 Bus occupant [any] injured in other specified transport accidents; during unspecified activity
	V799	V79.9 Bus occupant [any] injured in unspecified traffic accident
	V80	V80 Animal-rider or occupant of animal-drawn vehicle injured in transport accident
	V800	V80.0 Rider or occupant injured by fall from or being thrown from animal or animal-drawn vehicle in noncollision accident
	V8000	V80.00 Rider or occupant injured by fall from or being thrown from animal or animal-drawn vehicle in noncollision accident; while engaged in sports activity
	V8001	V80.01 Rider or occupant injured by fall from or being thrown from animal or animal-drawn vehicle in noncollision accident; while engaged in leisure activity
	V8009	V80.09 Rider or occupant injured by fall from or being thrown from animal or animal-drawn vehicle in noncollision accident; during unspecified activity
	V801	V80.1 Rider or occupant injured in collision with pedestrian or animal
	V802	V80.2 Rider or occupant injured in collision with pedal cycle
	V803	V80.3 Rider or occupant injured in collision with two- or three-wheeled motor vehicle
	V804	V80.4 Rider or occupant injured in collision with car, pick-up truck, van, heavy transport vehicle or bus
	V805	V80.5 Rider or occupant injured in collision with other specified motor vehicle
	V806	V80.6 Rider or occupant injured in collision with railway train or railway vehicle
	V807	V80.7 Rider or occupant injured in collision with other nonmotor vehicle
	V808	V80.8 Rider or occupant injured in collision with fixed or stationary object
	V809	V80.9 Rider or occupant injured in other and unspecified transport accidents
	V81	V81 Occupant of railway train or railway vehicle injured in transport accident
	V810	V81.0 Occupant of railway train or railway vehicle injured in collision with motor vehicle in nontraffic accident
	V811	V81.1 Occupant of railway train or railway vehicle injured in collision with motor vehicle in traffic accident
	V812	V81.2 Occupant of railway train or railway vehicle injured in collision with or hit by rolling stock
	V813	V81.3 Occupant of railway train or railway vehicle injured in collision with other object
	V814	V81.4 Person injured while boarding or alighting from railway train or railway vehicle
	V815	V81.5 Occupant of railway train or railway vehicle injured by fall in railway train or railway vehicle
	V816	V81.6 Occupant of railway train or railway vehicle injured by fall from railway train or railway vehicle
	V817	V81.7 Occupant of railway train or railway vehicle injured in derailment without antecedent collision
	V818	V81.8 Occupant of railway train or railway vehicle injured in other specified railway accidents
	V819	V81.9 Occupant of railway train or railway vehicle injured in unspecified railway accident
	V82	V82 Occupant of streetcar injured in transport accident
	V820	V82.0 Occupant of streetcar injured in collision with motor vehicle in nontraffic accident
	V821	V82.1 Occupant of streetcar injured in collision with motor vehicle in traffic accident
	V822	V82.2 Occupant of streetcar injured in collision with or hit by rolling stock
	V823	V82.3 Occupant of streetcar injured in collision with other object
	V824	V82.4 Person injured while boarding or alighting from streetcar
	V825	V82.5 Occupant of streetcar injured by fall in streetcar
	V826	V82.6 Occupant of streetcar injured by fall from streetcar
	V827	V82.7 Occupant of streetcar injured in derailment without antecedent collision
	V828	V82.8 Occupant of streetcar injured in other specified transport accidents
	V829	V82.9 Occupant of streetcar injured in unspecified traffic accident
	V83	V83 Occupant of special vehicle mainly used on industrial premises injured in transport accident
	V830	V83.0 Driver of special industrial vehicle injured in traffic accident
	V831	V83.1 Passenger of special industrial vehicle injured in traffic accident
	V832	V83.2 Person on outside of special industrial vehicle injured in traffic accident
	V833	V83.3 Unspecified occupant of special industrial vehicle injured in traffic accident
	V834	V83.4 Person injured while boarding or alighting from special industrial vehicle
	V835	V83.5 Driver of special industrial vehicle injured in nontraffic accident
	V836	V83.6 Passenger of special industrial vehicle injured in nontraffic accident
	V837	V83.7 Person on outside of special industrial vehicle injured in nontraffic accident
	V8372	V83.72 Person on outside of special industrial vehicle injured in nontraffic accident; while working for income
	V839	V83.9 Unspecified occupant of special industrial vehicle injured in nontraffic accident
	V84	V84 Occupant of special vehicle mainly used in agriculture injured in transport accident
	V840	V84.0 Driver of special agricultural vehicle injured in traffic accident
	V841	V84.1 Passenger of special agricultural vehicle injured in traffic accident
	V842	V84.2 Person on outside of special agricultural vehicle injured in traffic accident
	V843	V84.3 Unspecified occupant of special agricultural vehicle injured in traffic accident
	V844	V84.4 Person injured while boarding or alighting from special agricultural vehicle
	V845	V84.5 Driver of special agricultural vehicle injured in nontraffic accident
	V846	V84.6 Passenger of special agricultural vehicle injured in nontraffic accident
	V847	V84.7 Person on outside of special agricultural vehicle injured in nontraffic accident
	V849	V84.9 Unspecified occupant of special agricultural vehicle injured in nontraffic accident
	V85	V85 Occupant of special construction vehicle injured in transport accident
	V850	V85.0 Driver of special construction vehicle injured in traffic accident
	V851	V85.1 Passenger of special construction vehicle injured in traffic accident
	V852	V85.2 Person on outside of special construction vehicle injured in traffic accident
	V853	V85.3 Unspecified occupant of special construction vehicle injured in traffic accident
	V854	V85.4 Person injured while boarding or alighting from special construction vehicle
	V8542	V85.42 Person injured while boarding or alighting from special construction vehicle; while working for income
	V855	V85.5 Driver of special construction vehicle injured in nontraffic accident
	V856	V85.6 Passenger of special construction vehicle injured in nontraffic accident
	V857	V85.7 Person on outside of special construction vehicle injured in nontraffic accident
	V859	V85.9 Unspecified occupant of special construction vehicle injured in nontraffic accident
	V86	V86 Occupant of special all-terrain or other motor vehicle designed primarily for off-road use, injured in transport accident
	V860	V86.0 Driver of all-terrain or other off-road motor vehicle injured in traffic accident
	V861	V86.1 Passenger of all-terrain or other off-road motor vehicle injured in traffic accident
	V862	V86.2 Person on outside of all-terrain or other off-road motor vehicle injured in traffic accident
	V863	V86.3 Unspecified occupant of all-terrain or other off-road motor vehicles injured in traffic accident
	V864	V86.4 Person injured while boarding or alighting from all-terrain or other off-road motor vehicle
	V865	V86.5 Driver of all-terrain or other off-road motor vehicle injured in nontraffic accident
	V866	V86.6 Passenger of all-terrain or other off-road motor vehicle injured in nontraffic accident
	V867	V86.7 Person on outside of all-terrain or other off-road motor vehicle injured in nontraffic accident
	V869	V86.9 Unspecified occupant of all-terrain or other off-road motor vehicle injured in nontraffic accident
	V87	V87 Traffic accident of specified type but victim's mode of transport unknown
	V870	V87.0 Person injured in collision between car and two- or three-wheeled motor vehicle (traffic)
	V871	V87.1 Person injured in collision between other motor vehicle and two- or three-wheeled motor vehicle (traffic)
	V872	V87.2 Person injured in collision between car and pick-up truck or van (traffic)
	V873	V87.3 Person injured in collision between car and bus (traffic)
	V874	V87.4 Person injured in collision between car and heavy transport vehicle (traffic)
	V875	V87.5 Person injured in collision between heavy transport vehicle and bus (traffic)
	V876	V87.6 Person injured in collision between railway train or railway vehicle and car (traffic)
	V877	V87.7 Person injured in collision between other specified motor vehicles (traffic)
	V878	V87.8 Person injured in other specified noncollision transport accidents involving motor vehicle (traffic)
	V879	V87.9 Person injured in other specified (collision) (noncollision) transport accidents involving nonmotor vehicle (traffic)
	V88	V88 Nontraffic accident of specified type but victim's mode of transport unknown
	V880	V88.0 Person injured in collision between car and two- or three-wheeled motor vehicle, nontraffic
	V881	V88.1 Person injured in collision between other motor vehicle and two- or three-wheeled motor vehicle, nontraffic
	V882	V88.2 Person injured in collision between car and pick-up truck or van, nontraffic
	V883	V88.3 Person injured in collision between car and bus, nontraffic
	V884	V88.4 Person injured in collision between car and heavy transport vehicle, nontraffic
	V885	V88.5 Person injured in collision between heavy transport vehicle and bus, nontraffic
	V886	V88.6 Person injured in collision between railway train or railway vehicle and car, nontraffic
	V887	V88.7 Person injured in collision between other specified motor vehicles, nontraffic
	V888	V88.8 Person injured in other specified noncollision transport accidents involving motor vehicle, nontraffic
	V889	V88.9 Person injured in other specified (collision) (noncollision) transport accidents involving nonmotor vehicle, nontraffic
	V89	V89 Motor- or nonmotor-vehicle accident, type of vehicle unspecified
	V890	V89.0 Person injured in unspecified motor-vehicle accident, nontraffic
	V891	V89.1 Person injured in unspecified nonmotor-vehicle accident, nontraffic
	V892	V89.2 Person injured in unspecified motor-vehicle accident, traffic
	V893	V89.3 Person injured in unspecified nonmotor-vehicle accident, traffic
	V899	V89.9 Person injured in unspecified vehicle accident
	V90	V90 Accident to watercraft causing drowning and submersion
	V900	V90.0 Merchant ship
	V901	V90.1 Passenger ship
	V902	V90.2 Fishing boat
	V903	V90.3 Other powered watercraft
	V904	V90.4 Sailboat
	V905	V90.5 Canoe or kayak
	V906	V90.6 Inflatable craft (nonpowered)
	V907	V90.7 Water-skis
	V908	V90.8 Other unpowered watercraft
	V909	V90.9 Unspecified watercraft
	V91	V91 Accident to watercraft causing other injury
	V910	V91.0 Merchant ship
	V911	V91.1 Passenger ship
	V912	V91.2 Fishing boat
	V913	V91.3 Other powered watercraft
	V914	V91.4 Sailboat
	V915	V91.5 Canoe or kayak
	V916	V91.6 Inflatable craft (nonpowered)
	V917	V91.7 Water-skis
	V918	V91.8 Other unpowered watercraft
	V919	V91.9 Unspecified watercraft
	V92	V92 Water-transport-related drowning and submersion without accident to watercraft
	V920	V92.0 Merchant ship
	V921	V92.1 Passenger ship
	V922	V92.2 Fishing boat
	V923	V92.3 Other powered watercraft
	V924	V92.4 Sailboat
	V925	V92.5 Canoe or kayak
	V926	V92.6 Inflatable craft (nonpowered)
	V927	V92.7 Water-skis
	V928	V92.8 Other unpowered watercraft
	V929	V92.9 Unspecified watercraft
	V93	V93 Accident on board watercraft without accident to watercraft, not causing drowning and submersion
	V930	V93.0 Merchant ship
	V931	V93.1 Passenger ship
	V932	V93.2 Fishing boat
	V933	V93.3 Other powered watercraft
	V9331	V93.31 Accident on board watercraft without accident to watercraft, not causing drowning and submersion; other powered watercraft; while engaged in leisure activity
	V934	V93.4 Sailboat
	V935	V93.5 Canoe or kayak
	V936	V93.6 Inflatable craft (nonpowered)
	V937	V93.7 Water-skis
	V938	V93.8 Other unpowered watercraft
	V939	V93.9 Unspecified watercraft
	V94	V94 Other and unspecified water transport accidents
	V940	V94.0 Merchant ship
	V941	V94.1 Passenger ship
	V942	V94.2 Fishing boat
	V943	V94.3 Other powered watercraft
	V944	V94.4 Sailboat
	V945	V94.5 Canoe or kayak
	V946	V94.6 Inflatable craft (nonpowered)
	V947	V94.7 Water-skis
	V948	V94.8 Other unpowered watercraft
	V949	V94.9 Unspecified watercraft
	V95	V95 Accident to powered aircraft causing injury to occupant
	V950	V95.0 Helicopter accident injuring occupant
	V951	V95.1 Ultralight, microlight or powered-glider accident injuring occupant
	V952	V95.2 Accident to other private fixed-wing aircraft, injuring occupant
	V953	V95.3 Accident to commercial fixed-wing aircraft, injuring occupant
	V954	V95.4 Spacecraft accident injuring occupant
	V958	V95.8 Other aircraft accidents injuring occupant
	V959	V95.9 Unspecified aircraft accident injuring occupant
	V96	V96 Accident to nonpowered aircraft causing injury to occupant
	V960	V96.0 Balloon accident injuring occupant
	V961	V96.1 Hang-glider accident injuring occupant
	V962	V96.2 Glider (nonpowered) accident injuring occupant
	V968	V96.8 Other nonpowered-aircraft accidents injuring occupant
	V969	V96.9 Unspecified nonpowered-aircraft accident injuring occupant
	V97	V97 Other specified air transport accidents
	V970	V97.0 Occupant of aircraft injured in other specified air transport accidents
	V971	V97.1 Person injured while boarding or alighting from aircraft
	V972	V97.2 Parachutist injured in air transport accident
	V973	V97.3 Person on ground injured in air transport accident
	V978	V97.8 Other air transport accidents, not elsewhere classified
	V98	V98 Other specified transport accidents
	V99	V99 Unspecified transport accident
	W00	W00 Fall on same level involving ice and snow
	W000	W00.0 Home
	W0008	W00.08 Fall on same level involving ice and snow; Home; While engaged in other specified activities
	W001	W00.1 Residential institution
	W002	W00.2 School, other institution and public administrative area
	W003	W00.3 Sports and athletics area
	W004	W00.4 Street and highway
	W0042	W00.42 Fall on same level involving ice and snow; Street and highway; While working for income
	W005	W00.5 Trade and service area
	W006	W00.6 Industrial and construction area
	W007	W00.7 Farm
	W008	W00.8 Other specified place
	W0089	W00.89 Fall on same level involving ice and snow, Other specified places , During unspecified activity
	W009	W00.9 Unspecified place
	W0099	W00.99 Fall on same level involving ice and snow; Unspecified place; During unspecified activity
	W01	W01 Fall on same level from slipping, tripping and stumbling
	W010	W01.0 Home
	W0103	W01.03 Fall on same level from slipping, tripping and stumbling; Home; While engaged in other types of work
	W0104	W01.04 Fall on same level from slipping, tripping and stumbling; Home; While resting, sleeping, eating or engaging in other vital activities
	W0108	W01.08 Fall on same level from slipping, tripping and stumbling; Home; While engaged in other specified activities
	W0109	W01.09 Fall on same level from slipping, tripping and stumbling; Home; During unspecified activity
	W011	W01.1 Residential institution
	W012	W01.2 School, other institution and public administrative area
	W0120	W01.20 Fall on same level from slipping, tripping and stumbling; School, other institution and public administrative area; While engaged in sports activity
	W0122	W01.22 Fall on same level from slipping, tripping and stumbling; School, other institution and public administrative area; While working for income
	W0124	W01.24 Fall on same level from slipping, tripping and stumbling; School, other institution and public administrative area; While resting, sleeping, eating or engaging in other vital activities
	W0129	W01.29 Fall on same level from slipping, tripping and stumbling; School, other institution and public administrative area; During unspecified activity
	W013	W01.3 Sports and athletics area
	W0130	W01.30 Fall on same level from slipping, tripping and stumbling, Home
	W0131	W01.31 Fall on same level from slipping, tripping and stumbling; Sports and athletics area; While engaged in leisure activity
	W014	W01.4 Street and highway
	W0148	W01.48 Fall on same level from slipping, tripping and stumbling; Street and highway; While engaged in other specified activities
	W0149	W01.49 Fall on same level from slipping, tripping and stumbling; Street and highway; During unspecified activity
	W015	W01.5 Trade and service area
	W0153	W01.53 Fall on same level from slipping, tripping and stumbling; Trade and service area; While engaged in other types of work
	W016	W01.6 Industrial and construction area
	W017	W01.7 Farm
	W018	W01.8 Other specified place
	W0181	W01.81 Fall on same level from slipping, tripping and stumbling; Other specified places; While engaged in leisure activity
	W0188	W01.88 Fall on same level from slipping, tripping and stumbling; Other specified places; While engaged in other specified activities
	W0189	W01.89 Fall on same level from slipping, tripping and stumbling; Other specified places; During unspecified activity
	W019	W01.9 Unspecified place
	W0190	W01.90 Fall on same level from slipping, tripping and stumbling; Unspecified place; While engaged in sports activity
	W02	W02 Fall involving ice-skates, skis, roller-skates or skateboards
	W020	W02.0 Home
	W021	W02.1 Residential institution
	W022	W02.2 School, other institution and public administrative area
	W023	W02.3 Sports and athletics area
	W0230	W02.30 Fall involving ice-skates, skis, roller-skates or skateboards; Sports and athletics area; While engaged in sports activity
	W0231	W02.31 Fall involving ice-skates, skis, roller-skates or skateboards; Sports and athletics area; While engaged in leisure activity
	W024	W02.4 Street and highway
	W025	W02.5 Trade and service area
	W026	W02.6 Industrial and construction area
	W027	W02.7 Farm
	W028	W02.8 Other specified place
	W0281	W02.81 Fall involving ice-skates, skis, roller-skates or skateboards; Other specified places; While engaged in leisure activity
	W029	W02.9 Unspecified place
	W03	W03 Other fall on same level due to collision with, or pushing by, another person
	W030	W03.0 Home
	W031	W03.1 Residential institution
	W032	W03.2 School, other institution and public administrative area
	W033	W03.3 Sports and athletics area
	W0330	W03.30 Other fall on same level due to collision with, or pushing by, another person; Sports and athletics area; While engaged in sports activity
	W034	W03.4 Street and highway
	W035	W03.5 Trade and service area
	W036	W03.6 Industrial and construction area
	W037	W03.7 Farm
	W038	W03.8 Other specified place
	W0389	W03.89 Other fall on same level due to collision with, or pushing by, another person, Other specified places , During unspecified activity
	W039	W03.9 Unspecified place
	W04	W04 Fall while being carried or supported by other persons
	W040	W04.0 Home
	W041	W04.1 Residential institution
	W042	W04.2 School, other institution and public administrative area
	W043	W04.3 Sports and athletics area
	W044	W04.4 Street and highway
	W045	W04.5 Trade and service area
	W046	W04.6 Industrial and construction area
	W047	W04.7 Farm
	W048	W04.8 Other specified place
	W049	W04.9 Unspecified place
	W05	W05 Fall involving wheelchair
	W050	W05.0 Home
	W051	W05.1 Residential institution
	W052	W05.2 School, other institution and public administrative area
	W053	W05.3 Sports and athletics area
	W054	W05.4 Street and highway
	W055	W05.5 Trade and service area
	W056	W05.6 Industrial and construction area
	W057	W05.7 Farm
	W058	W05.8 Other specified place
	W059	W05.9 Unspecified place
	W06	W06 Fall involving bed
	W060	W06.0 Home
	W061	W06.1 Residential institution
	W062	W06.2 School, other institution and public administrative area
	W0628	W06.28 Fall involving bed; School, other institution and public administrative area; While engaged in other specified activities
	W063	W06.3 Sports and athletics area
	W064	W06.4 Street and highway
	W065	W06.5 Trade and service area
	W066	W06.6 Industrial and construction area
	W067	W06.7 Farm
	W068	W06.8 Other specified place
	W069	W06.9 Unspecified place
	W07	W07 Fall involving chair
	W070	W07.0 Home
	W071	W07.1 Residential institution
	W072	W07.2 School, other institution and public administrative area
	W0729	W07.29 Fall involving chair; School, other institution and public administrative area; During unspecified activity
	W073	W07.3 Sports and athletics area
	W074	W07.4 Street and highway
	W075	W07.5 Trade and service area
	W076	W07.6 Industrial and construction area
	W077	W07.7 Farm
	W078	W07.8 Other specified place
	W079	W07.9 Unspecified place
	W08	W08 Fall involving other furniture
	W080	W08.0 Home
	W081	W08.1 Residential institution
	W082	W08.2 School, other institution and public administrative area
	W083	W08.3 Sports and athletics area
	W084	W08.4 Street and highway
	W085	W08.5 Trade and service area
	W086	W08.6 Industrial and construction area
	W087	W08.7 Farm
	W088	W08.8 Other specified place
	W089	W08.9 Unspecified place
	W09	W09 Fall involving playground equipment
	W090	W09.0 Home
	W091	W09.1 Residential institution
	W092	W09.2 School, other institution and public administrative area
	W093	W09.3 Sports and athletics area
	W094	W09.4 Street and highway
	W095	W09.5 Trade and service area
	W096	W09.6 Industrial and construction area
	W097	W09.7 Farm
	W098	W09.8 Other specified place
	W099	W09.9 Unspecified place
	W10	W10 Fall on and from stairs and steps
	W100	W10.0 Home
	W1003	W10.03 Fall on and from stairs and steps; Home; While engaged in other types of work
	W1004	W10.04 Fall on and from stairs and steps; Home; While resting, sleeping, eating or engaging in other vital activities
	W1008	W10.08 Fall on and from stairs and steps; Home; While engaged in other specified activities
	W101	W10.1 Residential institution
	W102	W10.2 School, other institution and public administrative area
	W1029	W10.29 Fall on and from stairs and steps; School, other institution and public administrative area; During unspecified activity
	W103	W10.3 Sports and athletics area
	W104	W10.4 Street and highway
	W105	W10.5 Trade and service area
	W1059	W10.59 Fall on and from stairs and steps; Trade and service area; During unspecified activity
	W106	W10.6 Industrial and construction area
	W107	W10.7 Farm
	W108	W10.8 Other specified place
	W109	W10.9 Unspecified place
	W1090	W10.90 Fall on and from stairs and steps; Unspecified place; While engaged in sports activity
	W1092	W10.92 Fall on and from stairs and steps; Unspecified place; While working for income
	W11	W11 Fall on and from ladder
	W110	W11.0 Home
	W1103	W11.03 Fall on and from ladder; Home; While engaged in other types of work
	W1109	W11.09 Fall on and from ladder; Home; During unspecified activity
	W111	W11.1 Residential institution
	W112	W11.2 School, other institution and public administrative area
	W113	W11.3 Sports and athletics area
	W114	W11.4 Street and highway
	W115	W11.5 Trade and service area
	W116	W11.6 Industrial and construction area
	W117	W11.7 Farm
	W118	W11.8 Other specified place
	W1182	W11.82 Fall on and from ladder; Other specified places; While working for income
	W119	W11.9 Unspecified place
	W1199	W11.99 Fall on and from ladder; Unspecified place; During unspecified activity
	W12	W12 Fall on and from scaffolding
	W120	W12.0 Home
	W121	W12.1 Residential institution
	W122	W12.2 School, other institution and public administrative area
	W123	W12.3 Sports and athletics area
	W124	W12.4 Street and highway
	W125	W12.5 Trade and service area
	W126	W12.6 Industrial and construction area
	W1262	W12.62 Fall on and from scaffolding; Industrial and construction area; While working for income
	W127	W12.7 Farm
	W128	W12.8 Other specified place
	W129	W12.9 Unspecified place
	W1292	W12.92 Fall on and from scaffolding, Unspecified place, While working for income
	W1299	W12.99 Fall on and from scaffolding; Unspecified place; During unspecified activity
	W13	W13 Fall from, out of or through building or structure
	W130	W13.0 Home
	W1308	W13.08 Fall from, out of or through building or structure; Home; While engaged in other specified activities
	W131	W13.1 Residential institution
	W132	W13.2 School, other institution and public administrative area
	W133	W13.3 Sports and athletics area
	W134	W13.4 Street and highway
	W135	W13.5 Trade and service area
	W136	W13.6 Industrial and construction area
	W137	W13.7 Farm
	W138	W13.8 Other specified place
	W1389	W13.89 Fall from, out of or through building or structure; Other specified places; During unspecified activity
	W139	W13.9 Unspecified place
	W14	W14 Fall from tree
	W140	W14.0 Home
	W141	W14.1 Residential institution
	W142	W14.2 School, other institution and public administrative area
	W143	W14.3 Sports and athletics area
	W144	W14.4 Street and highway
	W145	W14.5 Trade and service area
	W146	W14.6 Industrial and construction area
	W147	W14.7 Farm
	W148	W14.8 Other specified place
	W149	W14.9 Unspecified place
	W15	W15 Fall from cliff
	W150	W15.0 Home
	W151	W15.1 Residential institution
	W152	W15.2 School, other institution and public administrative area
	W153	W15.3 Sports and athletics area
	W154	W15.4 Street and highway
	W155	W15.5 Trade and service area
	W156	W15.6 Industrial and construction area
	W157	W15.7 Farm
	W158	W15.8 Other specified place
	W159	W15.9 Unspecified place
	W16	W16 Diving or jumping into water causing injury other than drowning or submersion
	W160	W16.0 Home
	W161	W16.1 Residential institution
	W162	W16.2 School, other institution and public administrative area
	W163	W16.3 Sports and athletics area
	W164	W16.4 Street and highway
	W165	W16.5 Trade and service area
	W166	W16.6 Industrial and construction area
	W167	W16.7 Farm
	W168	W16.8 Other specified place
	W169	W16.9 Unspecified place
	W17	W17 Other fall from one level to another
	W170	W17.0 Home
	W1709	W17.09 Other fall from one level to another, Home , During unspecified activity
	W171	W17.1 Residential institution
	W172	W17.2 School, other institution and public administrative area
	W173	W17.3 Sports and athletics area
	W174	W17.4 Street and highway
	W175	W17.5 Trade and service area
	W176	W17.6 Industrial and construction area
	W177	W17.7 Farm
	W178	W17.8 Other specified place
	W1781	W17.81 Other fall from one level to another; Other specified places; While engaged in leisure activity
	W179	W17.9 Unspecified place
	W1799	W17.99 Other fall from one level to another; Unspecified place; During unspecified activity
	W18	W18 Other fall on same level
	W180	W18.0 Home
	W1804	W18.04 Other fall on same level, Home , While resting, sleeping, eating or engaging in other vital activities
	W1809	W18.09 Other fall on same level: Home: During unspecified activity
	W181	W18.1 Residential institution
	W182	W18.2 School, other institution and public administrative area
	W1822	W18.22 Other fall on same level; School, other institution and public administrative area; While working for income
	W183	W18.3 Sports and athletics area
	W184	W18.4 Street and highway
	W1848	W18.48 Other fall on same level; Street and highway; While engaged in other specified activities
	W1849	W18.49 Other fall on same level; Street and highway; During unspecified activity
	W185	W18.5 Trade and service area
	W186	W18.6 Industrial and construction area
	W187	W18.7 Farm
	W188	W18.8 Other specified place
	W1889	W18.89 Other fall on same level; Other specified places; During unspecified activity
	W189	W18.9 Unspecified place
	W1893	W18.93 Other fall on same level; Unspecified place; While engaged in other types of work
	W1899	W18.99 Other fall on same level; Unspecified place; During unspecified activity
	W19	W19 Unspecified fall
	W190	W19.0 Home
	W1908	W19.08 Unspecified fall; Home; While engaged in other specified activities
	W1909	W19.09 Unspecified fall; Home; During unspecified activity
	W191	W19.1 Residential institution
	W192	W19.2 School, other institution and public administrative area
	W193	W19.3 Sports and athletics area
	W194	W19.4 Street and highway
	W195	W19.5 Trade and service area
	W1959	W19.59 Unspecified fall; Trade and service area; During unspecified activity
	W196	W19.6 Industrial and construction area
	W197	W19.7 Farm
	W198	W19.8 Other specified place
	W1981	W19.81 Unspecified fall; Other specified places; While engaged in leisure activity
	W199	W19.9 Unspecified place
	W20	W20 Struck by thrown, projected or falling object
	W200	W20.0 Home
	W201	W20.1 Residential institution
	W202	W20.2 School, other institution and public administrative area
	W2022	W20.22 Struck by thrown, projected or falling object; School, other institution and public administrative area ;While working for income
	W203	W20.3 Sports and athletics area
	W204	W20.4 Street and highway
	W2049	W20.49 Struck by thrown, projected or falling object; Street and highway;During unspecified activity
	W205	W20.5 Trade and service area
	W2052	W20.52 Struck by thrown, projected or falling object; Trade and service area;While working for income
	W206	W20.6 Industrial and construction area
	W2062	W20.62 Struck by thrown, projected or falling object; Industrial and construction area ;While working for income
	W207	W20.7 Farm
	W208	W20.8 Other specified place
	W209	W20.9 Unspecified place
	W2092	W20.92 Struck by thrown, projected or falling object, Unspecified place, While working for income
	W2099	W20.99 Struck by thrown, projected or falling object; Unspecified place ;During unspecified activity
	W21	W21 Striking against or struck by sports equipment
	W210	W21.0 Home
	W211	W21.1 Residential institution
	W212	W21.2 School, other institution and public administrative area
	W213	W21.3 Sports and athletics area
	W2130	W21.30 Striking against or struck by sports equipment; Sports and athletics area;While engaged in sports activity
	W214	W21.4 Street and highway
	W215	W21.5 Trade and service area
	W216	W21.6 Industrial and construction area
	W217	W21.7 Farm
	W218	W21.8 Other specified place
	W219	W21.9 Unspecified place
	W22	W22 Striking against or struck by other objects
	W220	W22.0 Home
	W2203	W22.03 Striking against or struck by other objects; Home; While engaged in other types of work
	W2209	W22.09 Striking against or struck by other objects; Home; During unspecified activity
	W221	W22.1 Residential institution
	W222	W22.2 School, other institution and public administrative area
	W223	W22.3 Sports and athletics area
	W224	W22.4 Street and highway
	W2241	W22.41 Striking against or struck by other objects; Street and highway;While engaged in leisure activity
	W225	W22.5 Trade and service area
	W226	W22.6 Industrial and construction area
	W2262	W22.62 Striking against or struck by other objects; Industrial and construction area ;While working for income
	W227	W22.7 Farm
	W228	W22.8 Other specified place
	W2288	W22.88 Striking against or struck by other objects; Other specified places ;While engaged in other specified activities
	W229	W22.9 Unspecified place
	W23	W23 Caught, crushed, jammed or pinched in or between objects
	W230	W23.0 Home
	W2303	W23.03 Caught, crushed, jammed or pinched in or between objects; Home; While engaged in other types of work
	W2308	W23.08 Caught, crushed, jammed or pinched in or between objects; Home; While engaged in other specified activities
	W2309	W23.09 Caught, crushed, jammed or pinched in or between objects; Home; During unspecified activity
	W231	W23.1 Residential institution
	W232	W23.2 School, other institution and public administrative area
	W233	W23.3 Sports and athletics area
	W234	W23.4 Street and highway
	W235	W23.5 Trade and service area
	W2352	W23.52 Caught, crushed, jammed or pinched in or between objects; Trade and service area;While working for income
	W236	W23.6 Industrial and construction area
	W2369	W23.69 Caught, crushed, jammed or pinched in or between objects; Industrial and construction area ;During unspecified activity
	W237	W23.7 Farm
	W238	W23.8 Other specified place
	W2382	W23.82 Caught, crushed, jammed or pinched in or between objects; Other specified places ;While working for income
	W239	W23.9 Unspecified place
	W2392	W23.92 Caught, crushed, jammed or pinched in or between objects; Unspecified place ;While working for income
	W2399	W23.99 Caught, crushed, jammed or pinched in or between objects; Unspecified place ;During unspecified activity
	W24	W24 Contact with lifting and transmission devices, not elsewhere classified
	W240	W24.0 Home
	W241	W24.1 Residential institution
	W242	W24.2 School, other institution and public administrative area
	W243	W24.3 Sports and athletics area
	W244	W24.4 Street and highway
	W245	W24.5 Trade and service area
	W246	W24.6 Industrial and construction area
	W247	W24.7 Farm
	W248	W24.8 Other specified place
	W2482	W24.82 Contact with lifting and transmission devices, not elsewhere classified; Other specified places ;While working for income
	W249	W24.9 Unspecified place
	W25	W25 Contact with sharp glass
	W250	W25.0 Home
	W2503	W25.03 Contact with sharp glass; Home; While engaged in other types of work
	W2509	W25.09 Contact with sharp glass; Home; During unspecified activity
	W251	W25.1 Residential institution
	W2518	W25.18 Contact with sharp glass; Residential institution;While engaged in other specified activities
	W252	W25.2 School, other institution and public administrative area
	W253	W25.3 Sports and athletics area
	W254	W25.4 Street and highway
	W255	W25.5 Trade and service area
	W2552	W25.52 Contact with sharp glass; Trade and service area;While working for income
	W256	W25.6 Industrial and construction area
	W2562	W25.62 Contact with sharp glass; Industrial and construction area ;While working for income
	W257	W25.7 Farm
	W258	W25.8 Other specified place
	W259	W25.9 Unspecified place
	W26	W26 Contact with knife, sword or dagger
	W260	W26.0 Home
	W2603	W26.03 Contact with knife, sword or dagger; Home; While engaged in other types of work
	W2608	W26.08 Contact with knife, sword or dagger, Home , While engaged in other specified activities
	W2609	W26.09 Contact with knife, sword or dagger; Home; During unspecified activity
	W261	W26.1 Residential institution
	W262	W26.2 School, other institution and public administrative area
	W263	W26.3 Sports and athletics area
	W264	W26.4 Street and highway
	W265	W26.5 Trade and service area
	W2652	W26.52 Contact with knife, sword or dagger; Trade and service area;While working for income
	W266	W26.6 Industrial and construction area
	W267	W26.7 Farm
	W268	W26.8 Other specified place
	W269	W26.9 Unspecified place
	W2699	W26.99 Contact with knife, sword or dagger; Unspecified place ;During unspecified activity
	W27	W27 Contact with nonpowered hand tool
	W270	W27.0 Home
	W2703	W27.03 Contact with nonpowered hand tool; Home; While engaged in other types of work
	W2709	W27.09 Contact with nonpowered hand tool; Home; During unspecified activity
	W271	W27.1 Residential institution
	W272	W27.2 School, other institution and public administrative area
	W273	W27.3 Sports and athletics area
	W274	W27.4 Street and highway
	W275	W27.5 Trade and service area
	W276	W27.6 Industrial and construction area
	W277	W27.7 Farm
	W278	W27.8 Other specified place
	W279	W27.9 Unspecified place
	W2792	W27.92 Contact with nonpowered hand tool; Unspecified place ;While working for income
	W2799	W27.99 Contact with nonpowered hand tool; Unspecified place ;During unspecified activity
	W28	W28 Contact with powered lawn mower
	W280	W28.0 Home
	W2800	W28.00 Contact with powered lawnmower; Home; While engaged in sports activity
	W2801	W28.01 Contact with powered lawnmower; Home; While engaged in leisure activity
	W281	W28.1 Residential institution
	W282	W28.2 School, other institution and public administrative area
	W283	W28.3 Sports and athletics area
	W284	W28.4 Street and highway
	W285	W28.5 Trade and service area
	W286	W28.6 Industrial and construction area
	W287	W28.7 Farm
	W288	W28.8 Other specified place
	W289	W28.9 Unspecified place
	W29	W29 Contact with other powered hand tools and household machinery
	W290	W29.0 Home
	W2909	W29.09 Contact with other powered hand tools and household machinery; Home; During unspecified activity
	W291	W29.1 Residential institution
	W292	W29.2 School, other institution and public administrative area
	W293	W29.3 Sports and athletics area
	W294	W29.4 Street and highway
	W295	W29.5 Trade and service area
	W296	W29.6 Industrial and construction area
	W2962	W29.62 Contact with other powered hand tools and household machinery; Industrial and construction area ;While working for income
	W297	W29.7 Farm
	W298	W29.8 Other specified place
	W2982	W29.82 Contact with other powered hand tools and household machinery; Other specified places ;While working for income
	W299	W29.9 Unspecified place
	W30	W30 Contact with agricultural machinery
	W300	W30.0 Home
	W301	W30.1 Residential institution
	W302	W30.2 School, other institution and public administrative area
	W303	W30.3 Sports and athletics area
	W304	W30.4 Street and highway
	W305	W30.5 Trade and service area
	W306	W30.6 Industrial and construction area
	W307	W30.7 Farm
	W308	W30.8 Other specified place
	W309	W30.9 Unspecified place
	W31	W31 Contact with other and unspecified machinery
	W310	W31.0 Home
	W3103	W31.03 Contact with other and unspecified machinery; Home; While engaged in other types of work
	W311	W31.1 Residential institution
	W312	W31.2 School, other institution and public administrative area
	W313	W31.3 Sports and athletics area
	W314	W31.4 Street and highway
	W315	W31.5 Trade and service area
	W3152	W31.52 Contact with other and unspecified machinery; Trade and service area;While working for income
	W316	W31.6 Industrial and construction area
	W3162	W31.62 Contact with other and unspecified machinery; Industrial and construction area ;While working for income
	W317	W31.7 Farm
	W318	W31.8 Other specified place
	W3182	W31.82 Contact with other and unspecified machinery; Other specified places ;While working for income
	W3189	W31.89 Contact with other and unspecified machinery; Other specified places ;During unspecified activity
	W319	W31.9 Unspecified place
	W3192	W31.92 Contact with other and unspecified machinery; Unspecified place ;While working for income
	W32	W32 Handgun discharge
	W320	W32.0 Home
	W321	W32.1 Residential institution
	W322	W32.2 School, other institution and public administrative area
	W323	W32.3 Sports and athletics area
	W324	W32.4 Street and highway
	W325	W32.5 Trade and service area
	W326	W32.6 Industrial and construction area
	W327	W32.7 Farm
	W328	W32.8 Other specified place
	W329	W32.9 Unspecified place
	W33	W33 Rifle, shotgun and larger firearm discharge
	W330	W33.0 Home
	W331	W33.1 Residential institution
	W332	W33.2 School, other institution and public administrative area
	W333	W33.3 Sports and athletics area
	W334	W33.4 Street and highway
	W335	W33.5 Trade and service area
	W336	W33.6 Industrial and construction area
	W337	W33.7 Farm
	W338	W33.8 Other specified place
	W339	W33.9 Unspecified place
	W34	W34 Discharge from other and unspecified firearms
	W340	W34.0 Home
	W3409	W34.09 Discharge from other and unspecified firearms; Home; During unspecified activity
	W341	W34.1 Residential institution
	W342	W34.2 School, other institution and public administrative area
	W343	W34.3 Sports and athletics area
	W344	W34.4 Street and highway
	W345	W34.5 Trade and service area
	W346	W34.6 Industrial and construction area
	W347	W34.7 Farm
	W348	W34.8 Other specified place
	W349	W34.9 Unspecified place
	W35	W35 Explosion and rupture of boiler
	W350	W35.0 Home
	W351	W35.1 Residential institution
	W352	W35.2 School, other institution and public administrative area
	W353	W35.3 Sports and athletics area
	W354	W35.4 Street and highway
	W355	W35.5 Trade and service area
	W356	W35.6 Industrial and construction area
	W357	W35.7 Farm
	W358	W35.8 Other specified place
	W359	W35.9 Unspecified place
	W36	W36 Explosion and rupture of gas cylinder
	W360	W36.0 Home
	W361	W36.1 Residential institution
	W362	W36.2 School, other institution and public administrative area
	W363	W36.3 Sports and athletics area
	W364	W36.4 Street and highway
	W365	W36.5 Trade and service area
	W366	W36.6 Industrial and construction area
	W367	W36.7 Farm
	W368	W36.8 Other specified place
	W369	W36.9 Unspecified place
	W37	W37 Explosion and rupture of pressurised tyre, pipe or hose
	W370	W37.0 Home
	W371	W37.1 Residential institution
	W372	W37.2 School, other institution and public administrative area
	W373	W37.3 Sports and athletics area
	W374	W37.4 Street and highway
	W375	W37.5 Trade and service area
	W376	W37.6 Industrial and construction area
	W377	W37.7 Farm
	W378	W37.8 Other specified place
	W379	W37.9 Unspecified place
	W38	W38 Explosion and rupture of other specified pressurised devices
	W380	W38.0 Home
	W381	W38.1 Residential institution
	W382	W38.2 School, other institution and public administrative area
	W383	W38.3 Sports and athletics area
	W384	W38.4 Street and highway
	W385	W38.5 Trade and service area
	W386	W38.6 Industrial and construction area
	W387	W38.7 Farm
	W388	W38.8 Other specified place
	W389	W38.9 Unspecified place
	W39	W39 Discharge of firework
	W390	W39.0 Home
	W391	W39.1 Residential institution
	W392	W39.2 School, other institution and public administrative area
	W393	W39.3 Sports and athletics area
	W394	W39.4 Street and highway
	W395	W39.5 Trade and service area
	W396	W39.6 Industrial and construction area
	W397	W39.7 Farm
	W398	W39.8 Other specified place
	W399	W39.9 Unspecified place
	W40	W40 Explosion of other materials
	W400	W40.0 Home
	W401	W40.1 Residential institution
	W402	W40.2 School, other institution and public administrative area
	W403	W40.3 Sports and athletics area
	W404	W40.4 Street and highway
	W405	W40.5 Trade and service area
	W406	W40.6 Industrial and construction area
	W407	W40.7 Farm
	W408	W40.8 Other specified place
	W409	W40.9 Unspecified place
	W41	W41 Exposure to high-pressure jet
	W410	W41.0 Home
	W411	W41.1 Residential institution
	W412	W41.2 School, other institution and public administrative area
	W413	W41.3 Sports and athletics area
	W414	W41.4 Street and highway
	W415	W41.5 Trade and service area
	W416	W41.6 Industrial and construction area
	W417	W41.7 Farm
	W418	W41.8 Other specified place
	W419	W41.9 Unspecified place
	W42	W42 Exposure to noise
	W420	W42.0 Home
	W421	W42.1 Residential institution
	W422	W42.2 School, other institution and public administrative area
	W423	W42.3 Sports and athletics area
	W424	W42.4 Street and highway
	W425	W42.5 Trade and service area
	W426	W42.6 Industrial and construction area
	W427	W42.7 Farm
	W428	W42.8 Other specified place
	W429	W42.9 Unspecified place
	W43	W43 Exposure to vibration
	W430	W43.0 Home
	W431	W43.1 Residential institution
	W432	W43.2 School, other institution and public administrative area
	W433	W43.3 Sports and athletics area
	W434	W43.4 Street and highway
	W435	W43.5 Trade and service area
	W436	W43.6 Industrial and construction area
	W437	W43.7 Farm
	W438	W43.8 Other specified place
	W439	W43.9 Unspecified place
	W44	W44 Foreign body entering into or through eye or natural orifice
	W440	W44.0 Home
	W441	W44.1 Residential institution
	W442	W44.2 School, other institution and public administrative area
	W443	W44.3 Sports and athletics area
	W444	W44.4 Street and highway
	W445	W44.5 Trade and service area
	W4459	W44.59 Foreign body entering into or through eye or natural orifice; Trade and service area;During unspecified activity
	W446	W44.6 Industrial and construction area
	W447	W44.7 Farm
	W448	W44.8 Other specified place
	W449	W44.9 Unspecified place
	W4499	W44.99 Foreign body entering into or through eye or natural orifice, Unspecified place , During unspecified activity
	W45	W45 Foreign body or object entering through skin
	W450	W45.0 Home
	W4503	W45.03 Foreign body or object entering through skin; Home; While engaged in other types of work
	W4509	W45.09 Foreign body or object entering through skin: Home: During unspecified activity
	W451	W45.1 Residential institution
	W452	W45.2 School, other institution and public administrative area
	W453	W45.3 Sports and athletics area
	W454	W45.4 Street and highway
	W455	W45.5 Trade and service area
	W456	W45.6 Industrial and construction area
	W457	W45.7 Farm
	W458	W45.8 Other specified place
	W459	W45.9 Unspecified place
	W4599	W45.99 Foreign body or object entering through skin; Unspecified place ;During unspecified activity
	W46	W46 Contact with hypodermic needle
	W460	W46.0 Contact with hypodermic needle (Home)
	W461	W46.1 Contact with hypodermic needle (Residential institution)
	W462	W46.2 Contact with hypodermic needle (School, other institution and public administrative area)
	W463	W46.3 Contact with hypodermic needle (Sports and athletics area)
	W464	W46.4 Contact with hypodermic needle (Street and highway)
	W465	W46.5 Contact with hypodermic needle (Trade and service area)
	W466	W46.6 Contact with hypodermic needle (Industrial and construction area)
	W467	W46.7 Contact with hypodermic needle (Farm)
	W468	W46.8 Contact with hypodermic needle (Other specified places)
	W469	W46.9 Contact with hypodermic needle (Unspecified place)
	W49	W49 Exposure to other and unspecified inanimate mechanical forces
	W490	W49.0 Home
	W491	W49.1 Residential institution
	W492	W49.2 School, other institution and public administrative area
	W493	W49.3 Sports and athletics area
	W494	W49.4 Street and highway
	W495	W49.5 Trade and service area
	W496	W49.6 Industrial and construction area
	W497	W49.7 Farm
	W498	W49.8 Other specified place
	W499	W49.9 Unspecified place
	W50	W50 Hit, struck, kicked, twisted, bitten or scratched by another person
	W500	W50.0 Home
	W501	W50.1 Residential institution
	W502	W50.2 School, other institution and public administrative area
	W503	W50.3 Sports and athletics area
	W5030	W50.30 Hit, struck, kicked, twisted, bitten or scratched by another person; Sports and athletics area;While engaged in sports activity
	W504	W50.4 Street and highway
	W505	W50.5 Trade and service area
	W506	W50.6 Industrial and construction area
	W507	W50.7 Farm
	W508	W50.8 Other specified place
	W509	W50.9 Unspecified place
	W51	W51 Striking against or bumped into by another person
	W510	W51.0 Home
	W5108	W51.08 Striking against or bumped into by another person; Home; While engaged in other specified activities
	W511	W51.1 Residential institution
	W512	W51.2 School, other institution and public administrative area
	W513	W51.3 Sports and athletics area
	W5130	W51.30 Striking against or bumped into by another person: Sports and athletics area: During unspecified activity
	W514	W51.4 Street and highway
	W515	W51.5 Trade and service area
	W516	W51.6 Industrial and construction area
	W517	W51.7 Farm
	W518	W51.8 Other specified place
	W5181	W51.81 Striking against or bumped into by another person; Other specified places ;While engaged in leisure activity
	W519	W51.9 Unspecified place
	W52	W52 Crushed, pushed and stepped on by crowd or human stampede
	W520	W52.0 Home
	W521	W52.1 Residential institution
	W522	W52.2 School, other institution and public administrative area
	W523	W52.3 Sports and athletics area
	W524	W52.4 Street and highway
	W525	W52.5 Trade and service area
	W526	W52.6 Industrial and construction area
	W527	W52.7 Farm
	W528	W52.8 Other specified place
	W529	W52.9 Unspecified place
	W53	W53 Bitten by rat
	W530	W53.0 Home
	W531	W53.1 Residential institution
	W532	W53.2 School, other institution and public administrative area
	W533	W53.3 Sports and athletics area
	W534	W53.4 Street and highway
	W535	W53.5 Trade and service area
	W536	W53.6 Industrial and construction area
	W537	W53.7 Farm
	W538	W53.8 Other specified place
	W539	W53.9 Unspecified place
	W54	W54 Bitten or struck by dog
	W540	W54.0 Home
	W5408	W54.08 Bitten or struck by dog; Home; While engaged in other specified activities
	W5409	W54.09 Bitten or struck by dog; Home; During unspecified activity
	W541	W54.1 Residential institution
	W542	W54.2 School, other institution and public administrative area
	W543	W54.3 Sports and athletics area
	W544	W54.4 Street and highway
	W5449	W54.49 Bitten or struck by dog; Street and highway;During unspecified activity
	W545	W54.5 Trade and service area
	W546	W54.6 Industrial and construction area
	W547	W54.7 Farm
	W548	W54.8 Other specified place
	W5481	W54.81 Bitten or struck by dog; Other specified places ;While engaged in leisure activity
	W5488	W54.88 Bitten or struck by dog; Other specified places ;While engaged in other specified activities
	W5489	W54.89 Bitten or struck by dog; Other specified places ;During unspecified activity
	W549	W54.9 Unspecified place
	W5493	W54.93 Bitten or struck by dog; Unspecified place ;While engaged in other types of work
	W5499	W54.99 Bitten or struck by dog; Unspecified place ;During unspecified activity
	W55	W55 Bitten or struck by other mammals
	W550	W55.0 Home
	W551	W55.1 Residential institution
	W552	W55.2 School, other institution and public administrative area
	W553	W55.3 Sports and athletics area
	W554	W55.4 Street and highway
	W555	W55.5 Trade and service area
	W5558	W55.58 Bitten or struck by other mammals; Trade and service area;While engaged in other specified activities
	W556	W55.6 Industrial and construction area
	W557	W55.7 Farm
	W558	W55.8 Other specified place
	W559	W55.9 Unspecified place
	W5599	W55.99 Bitten or struck by other mammals: Unspecified place: During unspecified activity
	W56	W56 Contact with marine animal
	W560	W56.0 Home
	W561	W56.1 Residential institution
	W562	W56.2 School, other institution and public administrative area
	W563	W56.3 Sports and athletics area
	W564	W56.4 Street and highway
	W565	W56.5 Trade and service area
	W566	W56.6 Industrial and construction area
	W567	W56.7 Farm
	W568	W56.8 Other specified place
	W569	W56.9 Unspecified place
	W57	W57 Bitten or stung by non-venomous insect and other non-venomous arthropods
	W570	W57.0 Home
	W571	W57.1 Residential institution
	W572	W57.2 School, other institution and public administrative area
	W573	W57.3 Sports and athletics area
	W574	W57.4 Street and highway
	W575	W57.5 Trade and service area
	W576	W57.6 Industrial and construction area
	W577	W57.7 Farm
	W578	W57.8 Other specified place
	W579	W57.9 Unspecified place
	W5799	W57.99 Bitten or stung by nonvenomous insect and other nonvenomous arthropods: Unspecified place: During unspecified activity
	W58	W58 Bitten or struck by crocodile or alligator
	W580	W58.0 Home
	W581	W58.1 Residential institution
	W582	W58.2 School, other institution and public administrative area
	W583	W58.3 Sports and athletics area
	W584	W58.4 Street and highway
	W585	W58.5 Trade and service area
	W586	W58.6 Industrial and construction area
	W587	W58.7 Farm
	W588	W58.8 Other specified place
	W589	W58.9 Unspecified place
	W59	W59 Bitten or crushed by other reptiles
	W590	W59.0 Home
	W591	W59.1 Residential institution
	W592	W59.2 School, other institution and public administrative area
	W593	W59.3 Sports and athletics area
	W594	W59.4 Street and highway
	W595	W59.5 Trade and service area
	W596	W59.6 Industrial and construction area
	W597	W59.7 Farm
	W598	W59.8 Other specified place
	W599	W59.9 Unspecified place
	W60	W60 Contact with plant thorns and spines and sharp leaves
	W600	W60.0 Home
	W601	W60.1 Residential institution
	W602	W60.2 School, other institution and public administrative area
	W603	W60.3 Sports and athletics area
	W604	W60.4 Street and highway
	W605	W60.5 Trade and service area
	W606	W60.6 Industrial and construction area
	W607	W60.7 Farm
	W608	W60.8 Other specified place
	W609	W60.9 Unspecified place
	W64	W64 Exposure to other and unspecified animate mechanical forces
	W640	W64.0 Home
	W641	W64.1 Residential institution
	W642	W64.2 School, other institution and public administrative area
	W643	W64.3 Sports and athletics area
	W644	W64.4 Street and highway
	W645	W64.5 Trade and service area
	W646	W64.6 Industrial and construction area
	W647	W64.7 Farm
	W648	W64.8 Other specified place
	W649	W64.9 Unspecified place

## Sheet: Supplementary Table 2
Supplementary Table 2: descriptive values
Variable	No injury ('controls)	self-reported head injury	Narrow-band TBI	Broad-band TBI
age, mean (SD)	64.37 (7.80)	64.09 (7.75)	64.62 (8.01)	65.35 (7.95)
sex, male N (%))	24, 106 (48.04%)	124 (62.94%)***	167 (60.95%)***	598 (54.56%)***
Townsend, mean score (SD)	-1.87 (2.73)	-1.62 (3.16)	-1.33 (3.19)	-1.64 (2.92)
Positive cardiometabolic/exogenous hormone medication, yes (%)	8,336 (16.65%)	29 (14.72%)	38 (13.92%)	176 (16.10%)
Differences in baseline characteristics between participants with and without each injury ascertainment were tested using x2 test for categorical variables and T-tests for continuous variables. SD: standard deviation; N: number of observations.
***P<0.001

## Sheet: Supplementary Table 3
Supplementary Table 3: inter-correlations between cognitive and imaging phenotypes
Variables	Genu (FA)	Body (FA)	Splenium (FA)	Genu (MD)	Body (MD)	Splenium (MD)	Genu (ISOVF)	Body (ISOVF)	Splenium (ISOVF)	Log reaction time	Fluid intelligence score	Matrix completion score	Digit symbol score	Log Tower rearranging errors	Log pairs-matching errors
Genu (FA)	1
Body (FA)	0.825***	1
Splenium (FA)	0.536***	0.602***	1
Genu (MD)	-0.832***	-0.695***	-0.406***	1
Body (MD)	-0.661***	-0.776***	-0.466***	0.806***	1
Splenium (MD)	-0.469***	-0.533***	-0.582***	0.633***	0.734***	1
Genu (ISOVF)	-0.602***	-0.428***	-0.0844***	0.779***	0.559***	0.355***	1
Body (ISOVF)	-0.455***	-0.541***	-0.204***	0.620***	0.800***	0.537***	0.681***	1
Splenium (ISOVF)	-0.169***	-0.234***	-0.469***	0.294***	0.426***	0.764***	0.229***	0.488***	1
Log reaction time	-0.167***	-0.145***	-0.0751***	0.168***	0.146***	0.116***	0.142***	0.162***	0.0743***	1
Fluid intelligence score	0.0627***	0.0346***	0.0384***	-0.0328***	-0.0354***	-0.0179**	-0.0394***	-0.0471***	-0.0233***	-0.155***	1
Matrix completion score	0.117***	0.0769***	0.0368***	-0.109***	-0.0980***	-0.0591***	-0.117***	-0.125***	-0.0436***	-0.188***	0.408***	1
Digit symbol score	0.216***	0.179***	0.0816***	-0.231***	-0.205***	-0.150***	-0.208***	-0.234***	-0.0976***	-0.270***	0.299***	0.353***	1
Log Tower rearranging errors	0.0926***	0.0636***	0.0294***	-0.0867***	-0.0734***	-0.0555***	-0.0865***	-0.0955***	-0.0488***	-0.170***	0.322***	0.335***	0.328***	1
Log pairs-matching errors	-0.0750***	-0.0570***	-0.0197**	0.0801***	0.0661***	0.0445***	0.0675***	0.0718***	0.0200**	0.127***	-0.163***	-0.192***	-0.196***	-0.184***	1

## Sheet: Supplementary Table 4
Supplementary Table 4: interaction terms with sex
Interaction terms		Coefficient (β)	P	Lower 95% CI	Upper 95% CI	N	r2
Sex * narrow-band TBI	Log reaction time	0.114095	0.375819	-0.138411	0.366601	44041	0.1138
	Log pairs-matching errors	0.096058	0.487455	-0.175088	0.367204	41122	0.0251709
	Log Tower rearranging errors	0.0439913	0.740063	-0.215897	0.30388	44760	0.0225145
	Digit symbol score	0.0871469	0.566846	-0.211105	0.385399	31855	0.0501945
	Matrix completion score	0.174549	0.246898	-0.12091	0.470008	32143	0.0706198
	Fluid intelligence score	0.129793	0.337011	-0.135176	0.394762	43904	0.0189794
	Splenium (ISOVF)	-0.0305678	0.82448	-0.300706	0.23957	40190	0.0442939
	Body (ISOVF)	-0.058185	0.647306	-0.307455	0.191085	40190	0.186441
	Genu (ISOVF)	0.123107	0.34924	-0.134663	0.380877	40190	0.130037
	Splenium (MD)	0.0565525	0.67287	-0.205977	0.319082	40192	0.0974513
	Body (MD)	-0.0254049	0.84581	-0.281457	0.230647	40192	0.14162
	Genu (MD)	0.113968	0.371465	-0.13597	0.363906	40192	0.181785
	Splenium (FA)	-0.0260117	0.852636	-0.300475	0.248452	40192	0.013721
	Body (FA)	-0.0008105	0.995184	-0.263984	0.262363	40192	0.0929674
	Genu (FA)	-0.0819375	0.534209	-0.340302	0.176427	40192	0.125248
Sex * broad-band TBI	Log reaction time	0.146519	0.0185263	0.024575	0.268463	44041	0.113889
	Log pairs-matching errors	0.100607	0.119322	-0.0259881	0.227203	44760	0.0225732
	Log Tower rearranging errors	-0.0777102	0.288547	-0.221223	0.0658028	31855	0.050112
	Digit symbol score	-0.0666361	0.316682	-0.197074	0.0638015	32160	0.204677
	Matrix completion score	0.045845	0.525942	-0.0958378	0.187528	32143	0.0704686
	Fluid intelligence score	-0.0863294	0.187154	-0.214608	0.0419487	43904	0.0189835
	Splenium (ISOVF)	-0.0479326	0.48327	-0.181943	0.0860774	40190	0.0443051
	Body (ISOVF)	-0.0051027	0.935527	-0.12874	0.118535	40190	0.186716
	Genu (ISOVF)	0.155338	0.0172605	0.0274761	0.2832	40190	0.130214
	Splenium (MD)	0.0452048	0.496315	-0.0850345	0.175444	40192	0.0974086
	Body (MD)	0.0537272	0.407053	-0.0732859	0.18074	40192	0.141754
	Genu (MD)	0.166329	0.0085548	0.0423468	0.290311	40192	0.181887
	Splenium (FA)	0.0032835	0.962304	-0.132883	0.139451	40192	0.0135684
	Body (FA)	-0.0884171	0.184407	-0.21898	0.0421454	40192	0.0928733
	Genu (FA)	-0.169345	0.0096064	-0.297508	-0.041181	40192	0.125335
sex * self-report head injury	Log reaction time	-0.0312842	0.838911	-0.332913	0.270345	44041	0.113773
	Log pairs-matching errors	-0.101572	0.527633	-0.416764	0.213619	44760	0.022519
	Log Tower rearranging errors	0.189211	0.308957	-0.175297	0.55372	31855	0.0501264
	Digit symbol score	0.112845	0.508323	-0.221537	0.447226	32160	0.204684
	Matrix completion score	0.302335	0.100789	-0.0587594	0.66343	32143	0.0705718
	Fluid intelligence score	0.130713	0.421732	-0.18817	0.449596	43904	0.0189746
	Splenium (ISOVF)	-0.082078	0.625271	-0.411471	0.247315	40190	0.0442783
	Body (ISOVF)	-0.107056	0.48996	-0.410996	0.196882	40190	0.186469
	Genu (ISOVF)	-0.185031	0.248591	-0.499356	0.129293	40190	0.129951
	Splenium (MD)	-0.21378	0.19061	-0.533932	0.106371	40192	0.0972318
	Body (MD)	-0.241865	0.128975	-0.554121	0.0703898	40192	0.141396
	Genu (MD)	-0.356167	0.022007	-0.660968	-0.0513666	40192	0.181564
	Splenium (FA)	0.317925	0.0626652	-0.0168067	0.652656	40192	0.0133235
	Body (FA)	0.322235	0.049115	0.0012493	0.643221	40192	0.0924695
	Genu (FA)	0.351495	0.028792	0.0363936	0.666596	40192	0.124877
